# Supplementary material for: Data on draft genome sequence of Caldanaerobacter sp. strain 1523vc, a thermophilic bacterium, isolated from a hot spring of Uzon Caldera, (Kamchatka, Russia)
Source: Data Brief. 2020 Sep 24;33:106336. doi: 10.1016/j.dib.2020.106336 (PMC7648113; doi:10.1016/j.dib.2020.106336)
Supplement: Supplementary file 1 [file mmc1.xlsx]

## Sheet: seven.proteinortho
Cluster	Number of genes	Number of species	C. subterraneus 1523vc	C. subterraneus subsp. Tengcongensis MB4 (GCA_000007085.1)	C. subterraneus subsp. pacificus DSM 12653 (GCA_000156275.2)	C. subterraneus subsp. yonseiensis KB-1 (GCA_000473865.1)	C. subterraneus isolate 38_43 (GCA_001507995.1)	C. subterraneus isolate UBA12544 (GCA_003510725.1)	C. subterraneus DSM 13054 (GCA_004345675.1)
1	7	6	HKI81_12960	-	KKC29058.1	ERM91175.1	KUK08096.1	HBT48403.1, HBT48611.1	TCO67591.1
2	5	3	-	-	KKC29211.1, KKC30608.1, KKC30635.1	ERM90681.1	-	-	TCO66840.1
3	8	3	HKI81_13745	AAM23935.1	KKC28463.1, KKC28860.1, KKC29450.1, KKC29878.1, KKC30274.1, KKC30914.1	-	-	-	-
4	7	4	HKI81_08045, HKI81_08030	-	KKC30491.1, KKC28552.1	ERM91637.1, ERM91635.1	-	-	TCO64222.1
5	7	4	-	-	KKC29938.1	ERM90673.1, ERM90819.1, ERM91642.1	KUK07899.1	-	TCO53858.1, TCO68479.1
6	4	3	-	AAM25501.1, AAM25834.1	KKC28533.1	-	-	-	TCO53408.1
7	5	4	-	-	KKC28994.1	ERM90888.1, ERM92378.1	KUK08386.1	-	TCO68179.1
8	4	3	HKI81_14220	-	KKC30080.1	ERM90689.1, ERM91702.1	-	-	-
9	5	2	-	AAM25774.1, AAM25768.1	KKC28621.1, KKC28628.1, KKC28616.1	-	-	-	-
10	5	4	HKI81_14245	-	KKC30490.1, KKC30443.1	ERM90680.1	-	HBT50412.1	-
11	4	4	HKI81_10065	AAM25276.1	-	ERM91523.1	-	-	TCO55503.1
12	27	3	-	AAM23330.1, AAM23533.1, AAM23625.1, AAM23639.1, AAM23647.1, AAM23698.1, AAM24109.1, AAM24200.1, AAM24284.1, AAM24304.1, AAM24383.1, AAM24401.1, AAM24456.1, AAM24876.1, AAM25194.1, AAM25758.1	KKC29191.1, KKC29895.1, KKC29915.1, KKC30129.1, KKC30229.1, KKC30599.1, KKC30643.1, KKC30657.1, KKC30800.1, KKC30832.1	ERM90850.1	-	-	-
13	7	5	HKI81_00870	AAM24043.1, AAM24373.1	-	ERM92185.1, ERM91122.1	KUK08814.1	HBT49543.1	-
14	5	3	HKI81_14100, HKI81_14295	-	KKC30648.1	ERM90676.1, ERM91852.1	-	-	-
15	6	6	HKI81_12940	-	KKC30521.1	ERM90700.1	KUK07930.1	HBT49075.1	TCO66976.1
16	5	5	HKI81_13740	AAM24322.1	-	ERM90839.1	KUK08057.1	-	TCO58984.1
17	5	4	HKI81_11960	-	-	-	KUK09557.1	HBT48685.1	TCO53290.1, TCO53360.1
18	6	6	HKI81_11510	AAM23931.1	KKC30213.1	ERM92683.1	-	HBT49103.1	TCO60243.1
19	5	4	HKI81_11060	AAM25271.1	-	ERM91518.1, ERM92484.1	-	-	TCO57802.1
20	6	4	HKI81_13875, HKI81_14070	AAM23689.1, AAM25496.1	KKC30537.1	ERM90710.1	-	-	-
21	5	4	HKI81_11070	AAM25269.1	-	ERM91516.1, ERM92486.1	-	-	TCO57797.1
22	7	5	HKI81_11145	AAM25234.1	KKC28827.1, KKC28517.1	ERM92499.1, ERM91474.1	-	-	TCO57772.1
23	7	7	HKI81_04850	AAM23411.1	KKC30857.1	ERM91792.1	KUK07767.1	HBT48557.1	TCO68559.1
24	8	6	HKI81_08090, HKI81_00690	-	KKC28491.1, KKC28805.1	ERM92518.1	KUK09578.1	HBT48664.1	TCO54625.1
25	8	6	-	AAM25614.1	KKC28915.1	ERM92919.1	KUK08139.1	HBT48859.1, HBT48693.1	TCO66273.1, TCO66839.1
26	10	3	-	AAM23453.1, AAM23603.1, AAM23707.1, AAM24295.1, AAM24981.1	KKC28751.1, KKC30609.1, KKC30636.1, KKC30819.1	ERM91580.1	-	-	-
27	6	5	HKI81_08075	-	KKC28494.1	-	KUK09575.1	HBT48666.1	TCO53235.1, TCO53855.1
28	3	2	-	AAM23705.1, AAM23714.1	-	ERM93318.1	-	-	-
29	4	4	HKI81_00715	-	KKC28519.1	ERM92505.1	-	-	TCO57775.1
30	7	5	HKI81_11955, HKI81_00720	-	-	ERM92503.1, ERM92511.1	KUK09558.1	HBT48684.1	TCO53359.1
31	6	5	HKI81_11130	AAM25247.1	KKC28824.1	ERM92496.1, ERM91499.1	-	-	TCO57779.1
32	3	3	HKI81_10705	-	-	-	-	HBT49334.1	TCO56207.1
33	7	5	HKI81_11885	-	KKC28499.1, KKC28810.1	-	KUK09571.1	HBT48670.1	TCO53287.1, TCO53853.1
34	3	3	-	AAM24044.1	KKC29912.1	ERM91160.1	-	-	-
35	4	4	-	-	KKC29788.1	ERM91781.1	KUK09086.1	-	TCO61294.1
36	3	3	-	-	KKC30456.1	ERM93311.1	KUK07995.1	-	-
37	3	3	-	AAM25117.1	KKC29190.1	-	-	-	TCO68632.1
38	4	4	HKI81_11485	AAM24388.1	KKC30566.1	-	-	-	TCO56193.1
39	4	4	HKI81_00315	-	KKC28693.1	-	KUK08310.1	-	TCO61512.1
40	4	4	-	-	KKC30555.1	-	KUK07936.1	HBT50099.1	TCO56183.1
41	6	4	HKI81_14105	-	KKC30249.1, KKC30645.1, KKC30007.1	ERM93111.1	-	-	TCO61501.1
42	3	2	HKI81_03515, HKI81_14010	AAM24403.1	-	-	-	-	-
43	3	3	-	-	KKC30528.1	-	KUK07868.1	-	TCO66960.1
44	3	2	-	-	KKC28523.1, KKC28834.1	ERM92508.1	-	-	-
45	3	3	HKI81_00020	-	-	ERM91089.1	KUK09085.1	-	-
46	3	3	-	AAM25868.1	-	ERM90696.1	-	-	TCO59163.1
47	3	2	HKI81_11515, HKI81_14160	-	-	-	-	-	TCO68677.1
48	3	3	-	-	KKC29380.1	-	KUK08029.1	-	TCO61800.1
49	3	2	-	-	-	-	KUK08066.1, KUK08965.1	-	TCO56120.1
50	4	4	-	AAM24926.1	KKC29378.1	ERM92271.1	-	HBT49185.1	-
51	8	6	HKI81_01960	AAM24923.1	KKC29375.1	ERM92245.1	KUK09041.1, KUK07955.1	-	TCO63257.1, TCO68118.1
52	5	4	HKI81_11930	-	-	-	KUK09563.1	HBT48679.1	TCO54472.1, TCO53192.1
53	5	4	HKI81_02480	AAM24809.1, AAM24446.1	-	ERM92843.1	-	-	TCO61335.1
54	5	5	HKI81_10530	AAM25824.1	KKC28567.1	ERM92472.1	-	-	TCO57924.1
55	5	4	HKI81_06995	AAM24392.1, AAM25848.1	KKC30525.1	-	-	-	TCO66310.1
56	7	6	HKI81_10965	AAM23790.1	-	ERM91759.1	KUK09261.1	HBT48608.1, HBT48916.1	TCO67615.1
57	7	6	HKI81_01015	AAM24071.1	KKC30113.1, KKC28855.1	-	KUK08085.1	HBT49198.1	TCO68013.1
58	7	6	HKI81_13105	AAM25280.1	-	ERM91527.1	KUK08314.1	HBT48349.1	TCO57495.1, TCO55507.1
59	6	5	HKI81_08070	-	KKC28495.1	-	KUK09574.1	HBT48667.1	TCO53854.1, TCO53234.1
60	6	6	HKI81_12745	AAM24465.1	-	ERM91647.1	KUK08123.1	HBT48530.1	TCO68376.1
61	10	7	HKI81_08610	AAM23741.1	KKC30467.1	ERM93256.1	KUK09042.1, KUK08895.1	HBT50200.1, HBT50229.1	TCO63256.1, TCO68657.1
62	6	4	HKI81_10910, HKI81_13155, HKI81_05480	-	KKC28715.1	ERM90747.1	-	-	TCO52805.1
63	6	6	HKI81_10745	AAM23906.1	KKC30191.1	ERM92691.1	-	HBT49326.1	TCO56199.1
64	6	6	HKI81_14210	AAM23968.1	KKC30271.1	ERM91312.1	KUK08591.1	-	TCO67933.1
65	8	7	HKI81_13795	AAM23545.1, AAM24896.1	KKC29448.1	ERM92586.1	KUK07971.1	HBT48562.1	TCO61860.1
66	9	7	HKI81_00190	AAM25259.1	KKC28522.1, KKC28833.1	ERM92464.1, ERM91487.1	KUK09296.1	HBT48931.1	TCO57789.1
67	7	6	HKI81_06565	AAM25591.1	KKC30560.1	ERM92899.1	KUK08081.1	-	TCO66298.1, TCO56188.1
68	7	7	HKI81_10620	AAM25122.1	KKC29196.1	ERM91422.1	KUK09134.1	HBT49741.1	TCO68136.1
69	7	7	HKI81_11655	AAM24458.1	KKC29891.1	ERM92208.1	KUK08116.1	HBT48537.1	TCO68369.1
70	7	7	HKI81_02195	AAM24858.1	KKC29405.1	ERM92792.1	KUK08505.1	HBT49241.1	TCO66942.1
71	6	5	HKI81_06690	-	KKC28524.1, KKC28835.1	ERM90914.1	-	HBT48688.1	TCO53288.1
72	6	6	-	AAM23779.1	KKC30431.1	ERM91769.1	KUK07898.1	HBT48391.1	TCO67603.1
73	6	5	HKI81_12270	-	KKC30219.1, KKC30232.1	ERM90879.1	KUK08668.1	-	TCO60241.1
74	6	6	HKI81_13625	-	KKC29863.1	ERM91456.1	KUK08036.1	HBT49303.1	TCO55320.1
75	5	3	HKI81_13815, HKI81_14055	-	-	-	KUK07980.1, KUK08168.1	HBT49282.1	-
76	6	5	HKI81_13130	-	KKC30910.1	-	KUK08064.1	HBT48962.1	TCO57489.1, TCO57643.1
77	6	4	-	-	KKC30078.1	ERM90672.1	KUK08461.1, KUK08184.1	-	TCO57481.1, TCO68316.1
78	4	4	HKI81_10420	AAM25874.1	-	ERM91640.1	-	HBT49023.1	-
79	4	4	HKI81_01940	-	KKC30565.1	-	KUK08110.1	-	TCO56192.1
80	4	3	HKI81_11140	-	KKC28516.1, KKC28826.1	ERM92498.1	-	-	-
81	4	4	HKI81_03495	-	KKC29907.1	-	KUK07959.1	HBT48971.1	-
82	4	3	-	AAM23999.1, AAM24135.1	-	-	KUK09317.1	-	TCO67006.1
83	4	4	HKI81_08795	AAM25289.1	-	ERM91532.1	-	-	TCO67473.1
84	4	3	-	AAM24390.1, AAM25850.1	KKC30523.1	-	-	-	TCO66312.1
85	4	4	HKI81_07645	AAM23970.1	KKC30273.1	ERM91314.1	-	-	-
86	4	3	HKI81_11110	-	KKC28510.1, KKC28820.1	ERM92493.1	-	-	-
87	4	4	-	-	KKC30547.1	-	KUK07954.1	HBT49761.1	TCO68119.1
88	8	7	HKI81_13545, HKI81_01505	AAM23855.1	KKC30348.1	ERM92754.1	KUK08223.1	HBT48850.1	TCO68007.1
89	7	7	HKI81_01575	AAM24262.1	KKC29931.1	ERM92111.1	KUK08852.1	HBT50475.1	TCO63869.1
90	8	7	HKI81_10865	AAM23774.1	KKC30425.1	ERM91774.1	KUK08124.1, KUK07893.1	HBT48396.1	TCO67598.1
91	6	5	HKI81_12465	AAM24751.1	KKC29494.1, KKC29896.1	ERM90974.1	-	-	TCO60401.1
92	6	5	HKI81_12470	AAM24750.1	KKC29493.1, KKC29897.1	ERM90975.1	-	-	TCO60400.1
93	8	7	HKI81_09880	AAM24801.1	KKC29465.1	ERM92851.1	KUK07778.1, KUK08194.1	HBT48549.1	TCO61327.1
94	5	4	HKI81_14060	AAM23706.1	KKC28750.1, KKC30818.1	ERM92532.1	-	-	-
95	5	4	HKI81_11950	-	-	ERM92502.1, ERM92510.1	KUK09559.1	HBT48683.1	-
96	5	4	HKI81_07000	AAM24391.1, AAM25849.1	KKC30524.1	-	-	-	TCO66311.1
97	5	5	HKI81_01010	AAM24070.1	KKC30112.1	ERM91146.1	-	-	TCO68012.1
98	5	4	HKI81_03500	AAM25493.1, AAM25853.1	KKC29906.1	-	-	-	TCO59159.1
99	5	4	HKI81_11915	-	KKC28505.1, KKC28815.1	-	KUK09566.1	HBT48676.1	-
100	7	6	HKI81_05675	AAM24558.1, AAM24438.1	KKC29707.1	-	KUK09681.1	HBT48742.1	TCO68470.1
101	7	7	HKI81_00280	AAM25726.1	KKC28688.1	ERM93065.1	KUK08305.1	HBT49584.1	TCO61505.1
102	8	7	HKI81_01380	AAM24268.1	KKC29924.1	ERM92116.1	KUK08746.1	HBT48500.1, HBT50469.1	TCO63863.1
103	6	6	HKI81_06390	AAM25629.1	KKC28879.1	ERM90959.1	-	HBT48578.1	TCO66259.1
104	6	5	HKI81_10425	AAM24375.1, AAM25492.1	KKC29916.1	ERM92187.1	-	-	TCO59158.1
105	6	6	HKI81_00905	AAM25864.1	KKC30132.1	-	KUK08631.1	HBT49812.1	TCO67991.1
106	6	5	HKI81_06275	AAM23517.1	KKC30782.1	ERM92603.1	-	-	TCO68635.1, TCO68644.1
107	6	5	-	AAM24377.1, AAM24408.1	KKC29918.1	ERM92256.1	KUK09172.1	HBT49518.1	-
108	6	5	HKI81_11900	-	KKC28502.1, KKC28813.1	-	KUK09568.1	HBT48673.1	TCO53962.1
109	6	5	HKI81_11925	-	KKC28507.1, KKC28817.1	-	KUK09564.1	HBT48678.1	TCO53363.1
110	6	5	HKI81_11905	-	KKC28503.1, KKC28814.1	-	KUK09567.1	HBT48674.1	TCO53961.1
111	6	5	HKI81_12475	AAM24749.1	KKC29492.1, KKC29898.1	ERM90976.1	-	-	TCO60399.1
112	7	7	HKI81_01915	AAM24194.1	KKC29965.1	ERM93093.1	KUK09464.1	HBT50353.1	TCO66816.1
113	7	6	HKI81_11895	AAM25218.1	KKC28501.1, KKC28812.1	-	KUK09569.1	HBT48672.1	TCO68232.1
114	7	6	HKI81_12935	AAM23680.1	KKC30522.1	ERM92064.1	-	HBT49074.1	TCO66309.1, TCO66313.1
115	7	7	HKI81_00935	AAM24055.1	KKC30124.1	ERM91132.1	KUK08637.1	HBT49818.1	TCO67997.1
116	8	7	HKI81_13990	AAM24440.1, AAM24563.1	KKC29712.1	ERM91863.1	KUK09677.1	HBT48747.1	TCO68475.1
117	8	7	HKI81_14030	AAM24449.1, AAM25525.1	KKC28981.1	ERM93347.1	KUK08798.1	HBT50280.1	TCO58861.1
118	8	7	HKI81_11395, HKI81_14095	AAM23976.1	KKC30647.1	ERM91851.1	KUK09252.1	HBT50332.1	TCO63918.1
119	8	7	HKI81_14040	AAM24448.1, AAM25527.1	KKC28928.1	ERM93376.1	KUK08800.1	HBT50282.1	TCO58859.1
120	8	7	HKI81_13995	AAM24439.1, AAM24562.1	KKC29711.1	ERM91864.1	KUK09678.1	HBT48746.1	TCO68474.1
121	7	7	HKI81_12850	AAM24983.1	KKC29335.1	ERM93189.1	KUK07853.1	HBT49336.1	TCO57529.1
122	7	7	HKI81_12840	AAM24986.1	KKC29339.1	ERM93188.1	KUK09826.1	HBT49338.1	TCO57527.1
123	7	7	HKI81_07440	AAM25047.1	KKC29272.1	ERM93138.1	KUK09765.1	HBT49701.1	TCO63589.1
124	7	7	HKI81_07445	AAM25048.1	KKC29273.1	ERM93137.1	KUK09764.1	HBT49700.1	TCO63588.1
125	7	7	HKI81_12835	AAM24987.1	KKC29340.1	ERM93187.1	KUK09825.1	HBT49339.1	TCO57526.1
126	7	7	HKI81_06925	AAM24969.1	KKC29320.1	ERM93200.1	KUK09492.1	HBT49938.1	TCO61758.1
127	7	7	HKI81_07435	AAM25046.1	KKC29271.1	ERM93139.1	KUK09766.1	HBT49702.1	TCO63590.1
128	7	7	HKI81_06980	AAM24979.1	KKC29332.1	ERM93190.1	KUK09481.1	HBT49928.1	TCO61747.1
129	7	7	HKI81_06975	AAM24978.1	KKC29331.1	ERM93191.1	KUK09482.1	HBT49929.1	TCO61748.1
130	3	3	HKI81_01055	AAM24078.1	KKC30101.1	-	-	-	-
131	7	7	HKI81_06910	AAM24965.1	KKC29317.1	ERM93203.1	KUK09495.1	HBT49941.1	TCO61761.1
132	6	6	HKI81_11775	AAM23629.1	KKC30640.1	-	KUK08250.1	HBT48630.1	TCO66362.1
133	6	6	HKI81_06850	AAM24953.1	-	ERM93215.1	KUK09507.1	HBT49953.1	TCO61774.1
134	7	7	HKI81_06855	AAM24954.1	KKC29359.1	ERM93214.1	KUK09506.1	HBT49952.1	TCO61773.1
135	6	6	HKI81_06860	AAM24955.1	-	ERM93213.1	KUK09505.1	HBT49951.1	TCO61772.1
136	7	7	HKI81_06865	AAM24956.1	KKC29353.1	ERM93212.1	KUK09504.1	HBT49950.1	TCO61771.1
137	7	7	HKI81_06870	AAM24957.1	KKC29354.1	ERM93211.1	KUK09503.1	HBT49949.1	TCO61770.1
138	7	7	HKI81_06875	AAM24958.1	KKC29355.1	ERM93210.1	KUK09502.1	HBT49948.1	TCO61769.1
139	7	7	HKI81_06880	AAM24959.1	KKC29356.1	ERM93209.1	KUK09501.1	HBT49947.1	TCO61767.1
140	7	7	HKI81_06885	AAM24960.1	KKC29357.1	ERM93208.1	KUK09500.1	HBT49946.1	TCO61766.1
141	7	7	HKI81_04995	AAM25054.1	KKC29233.1	ERM93132.1	KUK07861.1	HBT49766.1	TCO63582.1
142	7	7	HKI81_04990	AAM25053.1	KKC29279.1	ERM93133.1	KUK07860.1	HBT49765.1	TCO63583.1
143	6	6	HKI81_06895	AAM24962.1	-	ERM93206.1	KUK09498.1	HBT49944.1	TCO61764.1
144	6	6	HKI81_06900	AAM24963.1	-	ERM93205.1	KUK09497.1	HBT49943.1	TCO61763.1
145	6	6	HKI81_06905	AAM24964.1	-	ERM93204.1	KUK09496.1	HBT49942.1	TCO61762.1
146	7	7	HKI81_06970	AAM24977.1	KKC29329.1	ERM93192.1	KUK09484.1	HBT49930.1	TCO61750.1
147	7	7	HKI81_07460	AAM25051.1	KKC29277.1	ERM93134.1	KUK09761.1	HBT49697.1	TCO63585.1
148	7	7	HKI81_06915	AAM24967.1	KKC29318.1	ERM93202.1	KUK09494.1	HBT49940.1	TCO61760.1
149	7	7	HKI81_06920	AAM24968.1	KKC29319.1	ERM93201.1	KUK09493.1	HBT49939.1	TCO61759.1
150	7	7	HKI81_10730	AAM23909.1	KKC30194.1	ERM92688.1	KUK08077.1	HBT49329.1	TCO56202.1
151	7	7	HKI81_06930	AAM24970.1	KKC29321.1	ERM93199.1	KUK09491.1	HBT49937.1	TCO61757.1
152	7	7	HKI81_06935	AAM24971.1	KKC29322.1	ERM93198.1	KUK09490.1	HBT49936.1	TCO61756.1
153	7	7	HKI81_06940	AAM24972.1	KKC29323.1	ERM93197.1	KUK09489.1	HBT49935.1	TCO61755.1
154	7	7	HKI81_07455	AAM25050.1	KKC29275.1	ERM93135.1	KUK09762.1	HBT49698.1	TCO63586.1
155	7	7	HKI81_07450	AAM25049.1	KKC29274.1	ERM93136.1	KUK09763.1	HBT49699.1	TCO63587.1
156	7	7	HKI81_06950	AAM24973.1	KKC29324.1	ERM93196.1	KUK09488.1	HBT49934.1	TCO61754.1
157	7	7	HKI81_06955	AAM24974.1	KKC29325.1	ERM93195.1	KUK09487.1	HBT49933.1	TCO61753.1
158	7	7	HKI81_06960	AAM24975.1	KKC29326.1	ERM93194.1	KUK09486.1	HBT49932.1	TCO61752.1
159	7	7	HKI81_06965	AAM24976.1	KKC29327.1	ERM93193.1	KUK09485.1	HBT49931.1	TCO61751.1
160	6	6	HKI81_01885	AAM24202.1	KKC29972.1	-	KUK09458.1	HBT50347.1	TCO66810.1
161	7	7	HKI81_07295	AAM25020.1	KKC29282.1	ERM93157.1	KUK09792.1	HBT49725.1	TCO63616.1
162	4	4	HKI81_13480	AAM24139.1	KKC30063.1	-	-	-	TCO66879.1
163	7	7	HKI81_12780	AAM24998.1	KKC29351.1	ERM93176.1	KUK09813.1	HBT49350.1	TCO57514.1
164	7	7	HKI81_12775	AAM24999.1	KKC29308.1	ERM93175.1	KUK09812.1	HBT49351.1	TCO57513.1
165	7	7	HKI81_07290	AAM25019.1	KKC29301.1	ERM93158.1	KUK09793.1	HBT49726.1	TCO63617.1
166	7	7	HKI81_07285	AAM25018.1	KKC29300.1	ERM93159.1	KUK09794.1	HBT49727.1	TCO63618.1
167	7	7	HKI81_07275	AAM25016.1	KKC29298.1	ERM93160.1	KUK09796.1	HBT49729.1	TCO63620.1
168	6	6	HKI81_09440	AAM24155.1	KKC30013.1	-	KUK09356.1	HBT49156.1	TCO66863.1
169	7	7	HKI81_07265	AAM25013.1	KKC29296.1	ERM93161.1	KUK09798.1	HBT49365.1	TCO63622.1
170	7	7	HKI81_12770	AAM25000.1	KKC29309.1	ERM93174.1	KUK09811.1	HBT49352.1	TCO57512.1
171	7	7	HKI81_13775	AAM25001.1	KKC29310.1	ERM93173.1	KUK09810.1	HBT49353.1	TCO57511.1
172	6	6	HKI81_09390	AAM24165.1	KKC30023.1	-	KUK09366.1	HBT49323.1	TCO66853.1
173	7	7	HKI81_13770	AAM25002.1	KKC29311.1	ERM93172.1	KUK09809.1	HBT49354.1	TCO57510.1
174	7	7	HKI81_12785	AAM24997.1	KKC29350.1	ERM93177.1	KUK09814.1	HBT49349.1	TCO57515.1
175	7	7	HKI81_13765	AAM25003.1	KKC29313.1	ERM93171.1	KUK09808.1	HBT49355.1	TCO57509.1
176	7	7	HKI81_13760	AAM25004.1	KKC29314.1	ERM93170.1	KUK09807.1	HBT49356.1	TCO57508.1
177	7	7	HKI81_07225	AAM25005.1	KKC29315.1	ERM93169.1	KUK09806.1	HBT49357.1	TCO57507.1
178	7	7	HKI81_07230	AAM25006.1	KKC29316.1	ERM93168.1	KUK09805.1	HBT49358.1	TCO57506.1
179	7	7	HKI81_07235	AAM25007.1	KKC29303.1	ERM93167.1	KUK09804.1	HBT49359.1	TCO63628.1
180	7	7	HKI81_07240	AAM25008.1	KKC29304.1	ERM93166.1	KUK09803.1	HBT49360.1	TCO63627.1
181	7	7	HKI81_07245	AAM25009.1	KKC29305.1	ERM93165.1	KUK09802.1	HBT49361.1	TCO63626.1
182	7	7	HKI81_07250	AAM25010.1	KKC29307.1	ERM93164.1	KUK09801.1	HBT49362.1	TCO63625.1
183	7	7	HKI81_05000	AAM25055.1	KKC29234.1	ERM93131.1	KUK07862.1	HBT49767.1	TCO63581.1
184	6	6	HKI81_07255	AAM25011.1	-	ERM93163.1	KUK09800.1	HBT49363.1	TCO63624.1
185	7	7	HKI81_07260	AAM25012.1	KKC29295.1	ERM93162.1	KUK09799.1	HBT49364.1	TCO63623.1
186	6	6	HKI81_09300	AAM24183.1	KKC30005.1	-	KUK09475.1	HBT50364.1	TCO66827.1
187	6	6	HKI81_01205	AAM24113.1	KKC30040.1	-	KUK08911.1	HBT48417.1	TCO66897.1
188	6	6	HKI81_01170	AAM24102.1	KKC30034.1	-	KUK08178.1	HBT48411.1	TCO68041.1
189	7	7	HKI81_07405	AAM25040.1	KKC29264.1	ERM93141.1	KUK09773.1	HBT49707.1	TCO63596.1
190	7	7	HKI81_07400	AAM25039.1	KKC29262.1	ERM93142.1	KUK09774.1	HBT49708.1	TCO63597.1
191	7	7	HKI81_07385	AAM25035.1	KKC29258.1	ERM93143.1	KUK09777.1	HBT49711.1	TCO63600.1
192	7	7	HKI81_12825	AAM24989.1	KKC29342.1	ERM93185.1	KUK09823.1	HBT49341.1	TCO57524.1
193	4	4	HKI81_12820	AAM24990.1	KKC29344.1	ERM93184.1	-	-	-
194	7	7	HKI81_12815	AAM24991.1	KKC29345.1	ERM93183.1	KUK09820.1	HBT49343.1	TCO57521.1
195	6	6	HKI81_12810	AAM24992.1	-	ERM93182.1	KUK09819.1	HBT49344.1	TCO57520.1
196	7	7	HKI81_07380	AAM25034.1	KKC29257.1	ERM93144.1	KUK09778.1	HBT49712.1	TCO63601.1
197	7	7	HKI81_12805	AAM24993.1	KKC29346.1	ERM93181.1	KUK09818.1	HBT49345.1	TCO57519.1
198	6	6	HKI81_07375	AAM25033.1	-	ERM93145.1	KUK09779.1	HBT49713.1	TCO63602.1
199	7	7	HKI81_07355	AAM25032.1	KKC29280.1	ERM93146.1	KUK09780.1	HBT49714.1	TCO63603.1
200	7	7	HKI81_12830	AAM24988.1	KKC29341.1	ERM93186.1	KUK09824.1	HBT49340.1	TCO57525.1
201	7	7	HKI81_12800	AAM24994.1	KKC29347.1	ERM93180.1	KUK09817.1	HBT49346.1	TCO57518.1
202	6	6	HKI81_07345	AAM25030.1	-	ERM93148.1	KUK09782.1	HBT49716.1	TCO63605.1
203	7	7	HKI81_07340	AAM25029.1	KKC29292.1	ERM93149.1	KUK09783.1	HBT49717.1	TCO63606.1
204	7	7	HKI81_12795	AAM24995.1	KKC29348.1	ERM93179.1	KUK09816.1	HBT49347.1	TCO57517.1
205	6	6	HKI81_07335	AAM25028.1	KKC29290.1	ERM93150.1	KUK09784.1	-	TCO63608.1
206	7	7	HKI81_07330	AAM25027.1	KKC29289.1	ERM93151.1	KUK09785.1	HBT49718.1	TCO63609.1
207	7	7	HKI81_07325	AAM25026.1	KKC29288.1	ERM93152.1	KUK09786.1	HBT49719.1	TCO63610.1
208	7	7	HKI81_12790	AAM24996.1	KKC29349.1	ERM93178.1	KUK09815.1	HBT49348.1	TCO57516.1
209	7	7	HKI81_07320	AAM25025.1	KKC29287.1	ERM93153.1	KUK09787.1	HBT49720.1	TCO63611.1
210	7	7	HKI81_07315	AAM25024.1	KKC29286.1	ERM93154.1	KUK09788.1	HBT49721.1	TCO63612.1
211	7	7	HKI81_07310	AAM25023.1	KKC29285.1	ERM93155.1	KUK09789.1	HBT49722.1	TCO63613.1
212	7	7	HKI81_07305	AAM25022.1	KKC29284.1	ERM93156.1	KUK09790.1	HBT49723.1	TCO63614.1
213	6	6	HKI81_11975	AAM23729.1	KKC30514.1	-	KUK07993.1	HBT48348.1	TCO63267.1
214	2	2	HKI81_09100	AAM23869.1	-	-	-	-	-
215	5	5	HKI81_04355	AAM23807.1	-	-	KUK08651.1	HBT49644.1	TCO67634.1
216	6	6	HKI81_08670	AAM23753.1	KKC30453.1	-	KUK09054.1	HBT50212.1	TCO63244.1
217	7	7	HKI81_13315	AAM25535.1	KKC28920.1	ERM93339.1	KUK08808.1	HBT50290.1	TCO58851.1
218	6	6	HKI81_13310	AAM25534.1	-	ERM93340.1	KUK08807.1	HBT50289.1	TCO58852.1
219	7	7	HKI81_13305	AAM25533.1	KKC28935.1	ERM93341.1	KUK08806.1	HBT50288.1	TCO58853.1
220	7	7	HKI81_13300	AAM25532.1	KKC28934.1	ERM93342.1	KUK08805.1	HBT50287.1	TCO58854.1
221	7	7	HKI81_13295	AAM25531.1	KKC28933.1	ERM93343.1	KUK08804.1	HBT50286.1	TCO58855.1
222	7	7	HKI81_13290	AAM25530.1	KKC28932.1	ERM93344.1	KUK08803.1	HBT50285.1	TCO58856.1
223	6	6	HKI81_10795	AAM23896.1	KKC30181.1	-	KUK07983.1	HBT50191.1	TCO56197.1
224	7	7	HKI81_13285	AAM25529.1	KKC28931.1	ERM93345.1	KUK08802.1	HBT50284.1	TCO58857.1
225	7	7	HKI81_14035	AAM25526.1	KKC28982.1	ERM93346.1	KUK08799.1	HBT50281.1	TCO58860.1
226	6	6	HKI81_12545	AAM25524.1	KKC28980.1	ERM93348.1	-	HBT50279.1	TCO58862.1
227	5	5	HKI81_12555	AAM25522.1	KKC28978.1	ERM93349.1	-	-	TCO58864.1
228	7	7	HKI81_12560	AAM25521.1	KKC28977.1	ERM93350.1	KUK08548.1	HBT50276.1	TCO58865.1
229	7	7	HKI81_12565	AAM25520.1	KKC28976.1	ERM93351.1	KUK08547.1	HBT50275.1	TCO58866.1
230	7	7	HKI81_12570	AAM25519.1	KKC28975.1	ERM93352.1	KUK08546.1	HBT50274.1	TCO58867.1
231	7	7	HKI81_12575	AAM25518.1	KKC28974.1	ERM93353.1	KUK08545.1	HBT50273.1	TCO58868.1
232	6	6	HKI81_08320	AAM25542.1	KKC28748.1	ERM93332.1	KUK07940.1	-	TCO54413.1
233	5	5	HKI81_08665	-	-	ERM93306.1	KUK09053.1	HBT50211.1	TCO63245.1
234	7	7	HKI81_08615	AAM23742.1	KKC30468.1	ERM93308.1	KUK09043.1	HBT50201.1	TCO63255.1
235	6	6	HKI81_12000	AAM23723.1	KKC30507.1	ERM93313.1	-	HBT48342.1	TCO63272.1
236	4	4	HKI81_12020	AAM23719.1	-	ERM93315.1	-	-	TCO63276.1
237	7	7	HKI81_08295	AAM25558.1	KKC28779.1	ERM93326.1	KUK09187.1	HBT48880.1	TCO55485.1
238	7	7	HKI81_08305	AAM25545.1	KKC28753.1	ERM93329.1	KUK09175.1	HBT48869.1	TCO55484.1
239	7	7	HKI81_08310	AAM25544.1	KKC28752.1	ERM93330.1	KUK09174.1	HBT48868.1	TCO55483.1
240	7	7	HKI81_08315	AAM25543.1	KKC28749.1	ERM93331.1	KUK07942.1	HBT49888.1	TCO54414.1
241	7	7	HKI81_12580	AAM25517.1	KKC28973.1	ERM93354.1	KUK08544.1	HBT50272.1	TCO58869.1
242	7	7	HKI81_08325	AAM25541.1	KKC28747.1	ERM93333.1	KUK07939.1	HBT49889.1	TCO54412.1
243	7	7	HKI81_08330	AAM25540.1	KKC28746.1	ERM93334.1	KUK07938.1	HBT49890.1	TCO54411.1
244	6	6	HKI81_08335	AAM25539.1	KKC28745.1	ERM93335.1	KUK07937.1	-	TCO54410.1
245	7	7	HKI81_08340	AAM25538.1	KKC28744.1	ERM93336.1	KUK08812.1	HBT50293.1	TCO58848.1
246	7	7	HKI81_08345	AAM25537.1	KKC28923.1	ERM93337.1	KUK08811.1	HBT50292.1	TCO58849.1
247	7	7	HKI81_08350	AAM25536.1	KKC28921.1	ERM93338.1	KUK08810.1	HBT50291.1	TCO58850.1
248	2	2	HKI81_12230	AAM23920.1	-	-	-	-	-
249	5	5	HKI81_10695	AAM23914.1	KKC30200.1	-	-	HBT50479.1	TCO60262.1
250	6	6	HKI81_04605	AAM23462.1	KKC30711.1	-	KUK09102.1	HBT50463.1	TCO68600.1
251	6	6	HKI81_13080	AAM23352.1	KKC30925.1	-	KUK08319.1	HBT48352.1	TCO57499.1
252	6	6	HKI81_01425	AAM23371.1	KKC30892.1	-	KUK07774.1	HBT48331.1	TCO56307.1
253	5	5	HKI81_11600	AAM23375.1	KKC30890.1	-	KUK07943.1	-	TCO56311.1
254	6	6	HKI81_04880	AAM23405.1	KKC30865.1	-	KUK08279.1	HBT50444.1	TCO68553.1
255	6	6	HKI81_04870	AAM23407.1	KKC30867.1	-	KUK08281.1	HBT50446.1	TCO68555.1
256	3	3	HKI81_04730	AAM23435.1	KKC30828.1	-	-	-	-
257	5	5	HKI81_04680	AAM23445.1	-	-	KUK09087.1	HBT50448.1	TCO68585.1
258	6	6	HKI81_04630	AAM23457.1	KKC30809.1	-	KUK09097.1	HBT50458.1	TCO68595.1
259	5	5	HKI81_04615	AAM23460.1	-	-	KUK09100.1	HBT50461.1	TCO68598.1
260	6	6	HKI81_12550	AAM25523.1	KKC28979.1	ERM93377.1	-	HBT50278.1	TCO58863.1
261	3	3	HKI81_07155	AAM23648.1	-	-	-	-	TCO66344.1
262	6	6	HKI81_11225	AAM23474.1	KKC30723.1	-	KUK08613.1	HBT48994.1	TCO68611.1
263	6	6	HKI81_11245	AAM23478.1	KKC30727.1	-	KUK08609.1	HBT48998.1	TCO68615.1
264	5	5	HKI81_07710	AAM23560.1	KKC30683.1	-	KUK09553.1	-	TCO61846.1
265	6	6	HKI81_07840	AAM23584.1	KKC30707.1	-	KUK09531.1	HBT49052.1	TCO61824.1
266	6	6	HKI81_10245	AAM23606.1	KKC30611.1	-	KUK08701.1	HBT48987.1	TCO66386.1
267	6	6	HKI81_11770	AAM23630.1	KKC30641.1	-	KUK08251.1	HBT48629.1	TCO66361.1
268	3	3	HKI81_11790	AAM23626.1	KKC30637.1	-	-	-	-
269	7	7	HKI81_12625	AAM25508.1	KKC28964.1	ERM93363.1	KUK08535.1	HBT50263.1	TCO58878.1
270	7	7	HKI81_12585	AAM25516.1	KKC28972.1	ERM93355.1	KUK08543.1	HBT50271.1	TCO58870.1
271	7	7	HKI81_12590	AAM25515.1	KKC28971.1	ERM93356.1	KUK08542.1	HBT50270.1	TCO58871.1
272	7	7	HKI81_12595	AAM25514.1	KKC28970.1	ERM93357.1	KUK08541.1	HBT50269.1	TCO58872.1
273	7	7	HKI81_12600	AAM25513.1	KKC28969.1	ERM93358.1	KUK08540.1	HBT50268.1	TCO58873.1
274	7	7	HKI81_12605	AAM25512.1	KKC28968.1	ERM93359.1	KUK08539.1	HBT50267.1	TCO58874.1
275	7	7	HKI81_12610	AAM25511.1	KKC28967.1	ERM93360.1	KUK08538.1	HBT50266.1	TCO58875.1
276	7	7	HKI81_12615	AAM25510.1	KKC28966.1	ERM93361.1	KUK08537.1	HBT50265.1	TCO58876.1
277	7	7	HKI81_12620	AAM25509.1	KKC28965.1	ERM93362.1	KUK08536.1	HBT50264.1	TCO58877.1
278	7	7	HKI81_08725	AAM23765.1	KKC30415.1	ERM93304.1	KUK08142.1	HBT50223.1	TCO63233.1
279	6	6	HKI81_12630	AAM25507.1	KKC28963.1	ERM93364.1	-	HBT50262.1	TCO58879.1
280	6	6	HKI81_12635	AAM25506.1	KKC28962.1	ERM93365.1	-	HBT50261.1	TCO58880.1
281	5	5	HKI81_12640	AAM25505.1	KKC28961.1	ERM93366.1	-	-	TCO58881.1
282	5	5	HKI81_12645	AAM25504.1	KKC28960.1	ERM93367.1	-	-	TCO58882.1
283	4	4	HKI81_12075	AAM23693.1	KKC30479.1	-	-	-	TCO63287.1
284	7	7	HKI81_13280	AAM25528.1	KKC28930.1	ERM93375.1	KUK08801.1	HBT50283.1	TCO58858.1
285	3	3	HKI81_14020	AAM23691.1	-	-	-	-	TCO63289.1
286	2	2	HKI81_07040	AAM23670.1	-	-	-	-	-
287	7	7	HKI81_08685	AAM23756.1	KKC30405.1	ERM93244.1	KUK09057.1	HBT50215.1	TCO63241.1
288	7	7	HKI81_08750	AAM23767.1	KKC30417.1	ERM93235.1	KUK08140.1	HBT50225.1	TCO63231.1
289	7	7	HKI81_08730	AAM23766.1	KKC30416.1	ERM93236.1	KUK08141.1	HBT50224.1	TCO63232.1
290	7	7	HKI81_08720	AAM23764.1	KKC30414.1	ERM93237.1	KUK08143.1	HBT50222.1	TCO63234.1
291	7	7	HKI81_08715	AAM23763.1	KKC30413.1	ERM93238.1	KUK08144.1	HBT50221.1	TCO63235.1
292	7	7	HKI81_08710	AAM23762.1	KKC30412.1	ERM93239.1	KUK09063.1	HBT50220.1	TCO63236.1
293	6	6	HKI81_08705	AAM23761.1	-	ERM93240.1	KUK09062.1	HBT50219.1	TCO63237.1
294	7	7	HKI81_08700	AAM23760.1	KKC30408.1	ERM93241.1	KUK09061.1	HBT50218.1	TCO63238.1
295	7	7	HKI81_08695	AAM23758.1	KKC30407.1	ERM93242.1	KUK09059.1	HBT50217.1	TCO63239.1
296	7	7	HKI81_08690	AAM23757.1	KKC30406.1	ERM93243.1	KUK09058.1	HBT50216.1	TCO63240.1
297	2	2	HKI81_00875	AAM24045.1	-	-	-	-	-
298	6	6	HKI81_08680	AAM23755.1	-	ERM93245.1	KUK09056.1	HBT50214.1	TCO63242.1
299	7	7	HKI81_08675	AAM23754.1	KKC30454.1	ERM93246.1	KUK09055.1	HBT50213.1	TCO63243.1
300	6	6	HKI81_08660	AAM23752.1	-	ERM93247.1	KUK09052.1	HBT50210.1	TCO63246.1
301	7	7	HKI81_08655	AAM23751.1	KKC30476.1	ERM93248.1	KUK09051.1	HBT50209.1	TCO63247.1
302	7	7	HKI81_08650	AAM23749.1	KKC30475.1	ERM93249.1	KUK09050.1	HBT50208.1	TCO63248.1
303	3	3	HKI81_07505	AAM24004.1	KKC30300.1	-	-	-	-
304	4	4	HKI81_08645	AAM23748.1	KKC30474.1	ERM93250.1	-	-	-
305	7	7	HKI81_08640	AAM23747.1	KKC30473.1	ERM93251.1	KUK09049.1	HBT50207.1	TCO63249.1
306	6	6	HKI81_06755	AAM24938.1	-	ERM93225.1	KUK08415.1	HBT49173.1	TCO61788.1
307	6	6	HKI81_06840	AAM24951.1	-	ERM93217.1	KUK09509.1	HBT49955.1	TCO61776.1
308	6	6	HKI81_06835	AAM24950.1	-	ERM93218.1	KUK09510.1	HBT49956.1	TCO61777.1
309	6	6	HKI81_06830	AAM24949.1	-	ERM93219.1	KUK09511.1	HBT49957.1	TCO61778.1
310	7	7	HKI81_06800	AAM24946.1	KKC29362.1	ERM93220.1	KUK09514.1	HBT49960.1	TCO61781.1
311	7	7	HKI81_06795	AAM24945.1	KKC29361.1	ERM93221.1	KUK09515.1	HBT49961.1	TCO61782.1
312	5	5	HKI81_06780	AAM24942.1	KKC29366.1	ERM93222.1	-	-	TCO61784.1
313	7	7	HKI81_06775	AAM24941.1	KKC29365.1	ERM93223.1	KUK08412.1	HBT49170.1	TCO61785.1
314	7	7	HKI81_06770	AAM24940.1	KKC29364.1	ERM93224.1	KUK08413.1	HBT49171.1	TCO61786.1
315	7	7	HKI81_08635	AAM23746.1	KKC30472.1	ERM93252.1	KUK09048.1	HBT50206.1	TCO63250.1
316	6	6	HKI81_06750	AAM24937.1	-	ERM93226.1	KUK08416.1	HBT49174.1	TCO61789.1
317	6	6	HKI81_06745	AAM24936.1	-	ERM93227.1	KUK08417.1	HBT49175.1	TCO61790.1
318	7	7	HKI81_06740	AAM24935.1	KKC29369.1	ERM93228.1	KUK08418.1	HBT49176.1	TCO61791.1
319	6	6	HKI81_06730	AAM24932.1	-	ERM93229.1	KUK08420.1	HBT49178.1	TCO61793.1
320	6	6	HKI81_06725	AAM24931.1	-	ERM93230.1	KUK08421.1	HBT49179.1	TCO61794.1
321	6	6	HKI81_13950	-	KKC29384.1	ERM93231.1	KUK08024.1	HBT49180.1	TCO61796.1
322	7	7	HKI81_13960	AAM24930.1	KKC29382.1	ERM93232.1	KUK08026.1	HBT49182.1	TCO61798.1
323	7	7	HKI81_01930	AAM24929.1	KKC29381.1	ERM93233.1	KUK08027.1	HBT49183.1	TCO61799.1
324	6	6	HKI81_07420	AAM25043.1	KKC29268.1	ERM93288.1	KUK09770.1	-	TCO63593.1
325	7	7	HKI81_05070	AAM25066.1	KKC29249.1	ERM93277.1	KUK08779.1	HBT50298.1	TCO63566.1
326	7	7	HKI81_05060	AAM25064.1	KKC29247.1	ERM93278.1	KUK08777.1	HBT50296.1	TCO63568.1
327	6	6	HKI81_05050	-	KKC29244.1	ERM93280.1	KUK08345.1	HBT48834.1	TCO63571.1
328	6	6	HKI81_05045	-	KKC29243.1	ERM93281.1	KUK08344.1	HBT48833.1	TCO63572.1
329	2	2	HKI81_12235	AAM23921.1	-	-	-	-	-
330	7	7	HKI81_05020	AAM25058.1	KKC29237.1	ERM93283.1	KUK08339.1	HBT48828.1	TCO63578.1
331	7	7	HKI81_05010	AAM25057.1	KKC29236.1	ERM93284.1	KUK08338.1	HBT48827.1	TCO63579.1
332	7	7	HKI81_07430	AAM25045.1	KKC29270.1	ERM93286.1	KUK09767.1	HBT49703.1	TCO63591.1
333	7	7	HKI81_07425	AAM25044.1	KKC29269.1	ERM93287.1	KUK09768.1	HBT49704.1	TCO63592.1
334	6	6	HKI81_01875	AAM24204.1	KKC29974.1	-	KUK09456.1	HBT50345.1	TCO66808.1
335	2	2	HKI81_07365	-	-	ERM93292.1	-	-	-
336	3	3	HKI81_07360	AAM25621.1	-	ERM93293.1	-	-	-
337	7	7	HKI81_07270	AAM25015.1	KKC29297.1	ERM93294.1	KUK09797.1	HBT49366.1	TCO63621.1
338	7	7	HKI81_12845	AAM24984.1	KKC29336.1	ERM93296.1	KUK07852.1	HBT49337.1	TCO57528.1
339	7	7	HKI81_06985	AAM24982.1	KKC29333.1	ERM93298.1	KUK07854.1	HBT49335.1	TCO57530.1
340	6	6	HKI81_06790	AAM24944.1	-	ERM93300.1	KUK09516.1	HBT49962.1	TCO61783.1
341	6	6	HKI81_06760	AAM24939.1	-	ERM93301.1	KUK08414.1	HBT49172.1	TCO61787.1
342	3	3	HKI81_13945	-	-	ERM93302.1	-	-	TCO61795.1
343	3	3	HKI81_13930	AAM23730.1	-	ERM93264.1	-	-	-
344	7	7	HKI81_08630	AAM23745.1	KKC30471.1	ERM93253.1	KUK09047.1	HBT50205.1	TCO63251.1
345	7	7	HKI81_08625	AAM23744.1	KKC30470.1	ERM93254.1	KUK09046.1	HBT50204.1	TCO63252.1
346	7	7	HKI81_08605	AAM23740.1	KKC30466.1	ERM93257.1	KUK08175.1	HBT50199.1	TCO63258.1
347	7	7	HKI81_08600	AAM23739.1	KKC30465.1	ERM93258.1	KUK08174.1	HBT50198.1	TCO63259.1
348	7	7	HKI81_13830	AAM23735.1	KKC30461.1	ERM93260.1	KUK08171.1	HBT50195.1	TCO63262.1
349	7	7	HKI81_13825	AAM23734.1	KKC30460.1	ERM93261.1	KUK08170.1	HBT50194.1	TCO63263.1
350	7	7	HKI81_13820	AAM23733.1	KKC30459.1	ERM93262.1	KUK08169.1	HBT50193.1	TCO63264.1
351	6	6	HKI81_07565	AAM23988.1	KKC30292.1	-	KUK08292.1	HBT48486.1	TCO67950.1
352	6	6	HKI81_06845	AAM24952.1	-	ERM93216.1	KUK09508.1	HBT49954.1	TCO61775.1
353	7	7	HKI81_11980	AAM23728.1	KKC30513.1	ERM93265.1	KUK07850.1	HBT48347.1	TCO63268.1
354	7	7	HKI81_11985	AAM23727.1	KKC30511.1	ERM93266.1	KUK07848.1	HBT48345.1	TCO63269.1
355	6	6	HKI81_11990	AAM23726.1	KKC30510.1	ERM93267.1	-	HBT48344.1	TCO63270.1
356	6	6	HKI81_11995	AAM23725.1	KKC30509.1	ERM93268.1	-	HBT48343.1	TCO63271.1
357	6	6	HKI81_12010	AAM23721.1	KKC30505.1	ERM93270.1	-	HBT48340.1	TCO63274.1
358	6	6	HKI81_07570	AAM23987.1	KKC30291.1	-	KUK08291.1	HBT48487.1	TCO67949.1
359	7	7	HKI81_05135	AAM25079.1	KKC29230.1	ERM93275.1	KUK08794.1	HBT50310.1	TCO63550.1
360	6	6	HKI81_07615	AAM23978.1	KKC30280.1	-	KUK08584.1	HBT50395.1	TCO67940.1
361	4	4	HKI81_02470	AAM24811.1	-	ERM92842.1	-	-	TCO61337.1
362	6	6	HKI81_02350	AAM24826.1	-	ERM92828.1	KUK09205.1	HBT49210.1	TCO66911.1
363	6	6	HKI81_02355	AAM24825.1	-	ERM92829.1	KUK09204.1	HBT49209.1	TCO66910.1
364	6	6	HKI81_02360	AAM24824.1	-	ERM92830.1	KUK09203.1	HBT49208.1	TCO66909.1
365	6	6	HKI81_02365	AAM24823.1	-	ERM92831.1	KUK09202.1	HBT49207.1	TCO66908.1
366	6	6	HKI81_02370	AAM24822.1	-	ERM92832.1	KUK09201.1	HBT49206.1	TCO66907.1
367	6	6	HKI81_02375	AAM24821.1	-	ERM92833.1	KUK09200.1	HBT49204.1	TCO66906.1
368	6	6	HKI81_02380	AAM24820.1	-	ERM92834.1	KUK09199.1	HBT49203.1	TCO66905.1
369	6	6	HKI81_02385	AAM24819.1	-	ERM92835.1	KUK09198.1	HBT49202.1	TCO66904.1
370	6	6	HKI81_02390	AAM24818.1	-	ERM92836.1	KUK09197.1	HBT49201.1	TCO61344.1
371	4	4	HKI81_02465	AAM24812.1	-	ERM92841.1	-	-	TCO61338.1
372	6	6	HKI81_02345	AAM24827.1	-	ERM92827.1	KUK09206.1	HBT49211.1	TCO66912.1
373	6	6	HKI81_09915	AAM24808.1	-	ERM92844.1	KUK08201.1	HBT49031.1	TCO61334.1
374	6	6	HKI81_09910	AAM24807.1	-	ERM92845.1	KUK08200.1	HBT49030.1	TCO61333.1
375	6	6	HKI81_09905	AAM24806.1	-	ERM92846.1	KUK08199.1	HBT49029.1	TCO61332.1
376	6	6	HKI81_09900	AAM24805.1	-	ERM92847.1	KUK08198.1	HBT49028.1	TCO61331.1
377	6	6	HKI81_09895	AAM24804.1	-	ERM92848.1	KUK08197.1	HBT49027.1	TCO61330.1
378	6	6	HKI81_09890	AAM24803.1	-	ERM92849.1	KUK08196.1	HBT49026.1	TCO61329.1
379	7	7	HKI81_09885	AAM24802.1	KKC29466.1	ERM92850.1	KUK08195.1	HBT49025.1	TCO61328.1
380	7	7	HKI81_09875	AAM24800.1	KKC29464.1	ERM92852.1	KUK07777.1	HBT48550.1	TCO61326.1
381	6	6	HKI81_09870	AAM24799.1	-	ERM92853.1	KUK07776.1	HBT48551.1	TCO61325.1
382	6	6	HKI81_09865	AAM24798.1	-	ERM92854.1	KUK08347.1	HBT48552.1	TCO61324.1
383	6	6	HKI81_02290	AAM24838.1	-	ERM92816.1	KUK09217.1	HBT49222.1	TCO66923.1
384	7	7	HKI81_02175	AAM24862.1	KKC29410.1	ERM92806.1	KUK08437.1	HBT48449.1	TCO66946.1
385	7	7	HKI81_02245	AAM24847.1	KKC29395.1	ERM92807.1	KUK08495.1	HBT49231.1	TCO66932.1
386	7	7	HKI81_02250	AAM24846.1	KKC29394.1	ERM92808.1	KUK09225.1	HBT49230.1	TCO66931.1
387	7	7	HKI81_02255	AAM24845.1	KKC29393.1	ERM92809.1	KUK09224.1	HBT49229.1	TCO66930.1
388	7	7	HKI81_02260	AAM24844.1	KKC29392.1	ERM92810.1	KUK09223.1	HBT49228.1	TCO66929.1
389	7	7	HKI81_02265	AAM24843.1	KKC29391.1	ERM92811.1	KUK09222.1	HBT49227.1	TCO66928.1
390	7	7	HKI81_02270	AAM24842.1	KKC29390.1	ERM92812.1	KUK09221.1	HBT49226.1	TCO66927.1
391	6	6	HKI81_02275	AAM24841.1	-	ERM92813.1	KUK09220.1	HBT49225.1	TCO66926.1
392	6	6	HKI81_02280	AAM24840.1	-	ERM92814.1	KUK09219.1	HBT49224.1	TCO66925.1
393	6	6	HKI81_02285	AAM24839.1	-	ERM92815.1	KUK09218.1	HBT49223.1	TCO66924.1
394	7	7	HKI81_09860	AAM24797.1	KKC29469.1	ERM92855.1	KUK08348.1	HBT48553.1	TCO61323.1
395	6	6	HKI81_02295	AAM24837.1	-	ERM92817.1	KUK09216.1	HBT49221.1	TCO66922.1
396	6	6	HKI81_02300	AAM24836.1	-	ERM92818.1	KUK09215.1	HBT49220.1	TCO66921.1
397	6	6	HKI81_02310	AAM24834.1	-	ERM92820.1	KUK09213.1	HBT49218.1	TCO66919.1
398	6	6	HKI81_02315	AAM24833.1	-	ERM92821.1	KUK09212.1	HBT49217.1	TCO66918.1
399	6	6	HKI81_02320	AAM24832.1	-	ERM92822.1	KUK09211.1	HBT49216.1	TCO66917.1
400	6	6	HKI81_02325	AAM24831.1	-	ERM92823.1	KUK09210.1	HBT49215.1	TCO66916.1
401	6	6	HKI81_02330	AAM24830.1	-	ERM92824.1	KUK09209.1	HBT49214.1	TCO66915.1
402	6	6	HKI81_02335	AAM24829.1	-	ERM92825.1	KUK09208.1	HBT49213.1	TCO66914.1
403	6	6	HKI81_02340	AAM24828.1	-	ERM92826.1	KUK09207.1	HBT49212.1	TCO66913.1
404	7	7	HKI81_06615	AAM25583.1	KKC28847.1	ERM92892.1	KUK08102.1	HBT48943.1	TCO54709.1
405	4	4	HKI81_08280	AAM25561.1	-	ERM92881.1	-	-	TCO55488.1
406	7	7	HKI81_08255	AAM25566.1	KKC28789.1	ERM92882.1	KUK09194.1	HBT48886.1	TCO55493.1
407	7	7	HKI81_08250	AAM25567.1	KKC28790.1	ERM92883.1	KUK09195.1	HBT48887.1	TCO55494.1
408	6	6	HKI81_06665	AAM25573.1	KKC28836.1	ERM92884.1	KUK09299.1	HBT48932.1	-
409	7	7	HKI81_06655	AAM25575.1	KKC28838.1	ERM92886.1	KUK09304.1	HBT48935.1	TCO54701.1
410	7	7	HKI81_06650	AAM25576.1	KKC28839.1	ERM92887.1	KUK09305.1	HBT48936.1	TCO54702.1
411	7	7	HKI81_06645	AAM25577.1	KKC28840.1	ERM92888.1	KUK09306.1	HBT48937.1	TCO54703.1
412	7	7	HKI81_06635	AAM25579.1	KKC28842.1	ERM92889.1	KUK09308.1	HBT48939.1	TCO54705.1
413	7	7	HKI81_06625	AAM25581.1	KKC28844.1	ERM92890.1	KUK09310.1	HBT48941.1	TCO54707.1
414	7	7	HKI81_06620	AAM25582.1	KKC28845.1	ERM92891.1	KUK09311.1	HBT48942.1	TCO54708.1
415	4	4	HKI81_08285	AAM25560.1	-	ERM92880.1	-	-	TCO55487.1
416	7	7	HKI81_06610	AAM25584.1	KKC28848.1	ERM92893.1	KUK08101.1	HBT48944.1	TCO54710.1
417	7	7	HKI81_06605	AAM25585.1	KKC28849.1	ERM92894.1	KUK08100.1	HBT48945.1	TCO54711.1
418	7	7	HKI81_06600	AAM25586.1	KKC28850.1	ERM92895.1	KUK08099.1	HBT48946.1	TCO54712.1
419	7	7	HKI81_06595	AAM25587.1	KKC28851.1	ERM92896.1	KUK08098.1	HBT48947.1	TCO66304.1
420	7	7	HKI81_06590	AAM25588.1	KKC28852.1	ERM92897.1	KUK08097.1	HBT48948.1	TCO66303.1
421	7	7	HKI81_06580	AAM25590.1	KKC28856.1	ERM92898.1	KUK08084.1	HBT49197.1	TCO66301.1
422	5	5	HKI81_06555	AAM25593.1	KKC28863.1	ERM92900.1	-	-	TCO66296.1
423	5	5	HKI81_06545	AAM25595.1	KKC28865.1	ERM92901.1	-	-	TCO66293.1
424	5	5	HKI81_06540	AAM25596.1	KKC28866.1	ERM92902.1	-	-	TCO66292.1
425	5	5	HKI81_06535	AAM25597.1	KKC28867.1	ERM92903.1	-	-	TCO66290.1
426	7	7	HKI81_09805	AAM24786.1	KKC29534.1	ERM92866.1	KUK08945.1	HBT48306.1	TCO61312.1
427	7	7	HKI81_09855	AAM24796.1	KKC29468.1	ERM92856.1	KUK08349.1	HBT49755.1	TCO61322.1
428	6	6	HKI81_09850	AAM24795.1	-	ERM92857.1	KUK08350.1	HBT49754.1	TCO61321.1
429	7	7	HKI81_09845	AAM24794.1	KKC29542.1	ERM92858.1	KUK08351.1	HBT49753.1	TCO61320.1
430	7	7	HKI81_09840	AAM24793.1	KKC29541.1	ERM92859.1	KUK08352.1	HBT49752.1	TCO61319.1
431	7	7	HKI81_09835	AAM24792.1	KKC29540.1	ERM92860.1	KUK08353.1	HBT49751.1	TCO61318.1
432	7	7	HKI81_09830	AAM24791.1	KKC29539.1	ERM92861.1	KUK08354.1	HBT49750.1	TCO61317.1
433	7	7	HKI81_09825	AAM24790.1	KKC29538.1	ERM92862.1	KUK08355.1	HBT49749.1	TCO61316.1
434	6	6	HKI81_09820	AAM24789.1	KKC29537.1	ERM92863.1	KUK08949.1	-	TCO61315.1
435	6	6	HKI81_09815	AAM24788.1	KKC29536.1	ERM92864.1	KUK08948.1	-	TCO61314.1
436	7	7	HKI81_09810	AAM24787.1	KKC29535.1	ERM92865.1	KUK08946.1	HBT48305.1	TCO61313.1
437	6	6	HKI81_02135	-	KKC29420.1	ERM92803.1	KUK08446.1	HBT48456.1	TCO66954.1
438	7	7	HKI81_09800	AAM24785.1	KKC29533.1	ERM92867.1	KUK08944.1	HBT48307.1	TCO61311.1
439	7	7	HKI81_09795	AAM24784.1	KKC29532.1	ERM92868.1	KUK08943.1	HBT48308.1	TCO61310.1
440	7	7	HKI81_09790	AAM24783.1	KKC29531.1	ERM92869.1	KUK08942.1	HBT48309.1	TCO61309.1
441	7	7	HKI81_09785	AAM24782.1	KKC29530.1	ERM92870.1	KUK08941.1	HBT48310.1	TCO61308.1
442	7	7	HKI81_09780	AAM24781.1	KKC29529.1	ERM92871.1	KUK08940.1	HBT48311.1	TCO61307.1
443	7	7	HKI81_09775	AAM24780.1	KKC29528.1	ERM92872.1	KUK08939.1	HBT48312.1	TCO61306.1
444	7	7	HKI81_09770	AAM24779.1	KKC29527.1	ERM92873.1	KUK08938.1	HBT48313.1	TCO61305.1
445	5	5	HKI81_14015	-	KKC30138.1	ERM92875.1	KUK08625.1	-	TCO67985.1
446	7	7	HKI81_08290	AAM25559.1	KKC28780.1	ERM92879.1	KUK09188.1	HBT48881.1	TCO55486.1
447	6	6	HKI81_09145	AAM23878.1	-	ERM92734.1	KUK09120.1	HBT50077.1	TCO67693.1
448	5	5	HKI81_10810	AAM23893.1	KKC30178.1	ERM92723.1	-	-	TCO67706.1
449	7	7	HKI81_10815	AAM23892.1	KKC30304.1	ERM92724.1	KUK09106.1	HBT50092.1	TCO67705.1
450	6	6	HKI81_10820	AAM23891.1	-	ERM92725.1	KUK09107.1	HBT50091.1	TCO67704.1
451	7	7	HKI81_09200	AAM23890.1	KKC30314.1	ERM92726.1	KUK09109.1	HBT50089.1	TCO67702.1
452	7	7	HKI81_09190	AAM23888.1	KKC30312.1	ERM92727.1	KUK09111.1	HBT50087.1	TCO67700.1
453	5	5	HKI81_09185	AAM23887.1	-	ERM92728.1	KUK09112.1	HBT50086.1	-
454	7	7	HKI81_09175	AAM23885.1	KKC30309.1	ERM92729.1	KUK09114.1	HBT50084.1	TCO67699.1
455	7	7	HKI81_09160	AAM23882.1	KKC30318.1	ERM92731.1	KUK09117.1	HBT50080.1	TCO67696.1
456	6	6	HKI81_09155	AAM23881.1	KKC30322.1	ERM92732.1	KUK09118.1	HBT50079.1	-
457	6	6	HKI81_09150	AAM23879.1	KKC30321.1	ERM92733.1	KUK09119.1	HBT50078.1	-
458	7	7	HKI81_10725	AAM23910.1	KKC30195.1	ERM92722.1	KUK08078.1	HBT49330.1	TCO56203.1
459	7	7	HKI81_09140	AAM23877.1	KKC30328.1	ERM92735.1	KUK09121.1	HBT50076.1	TCO67692.1
460	7	7	HKI81_09135	AAM23876.1	KKC30327.1	ERM92736.1	KUK09122.1	HBT50075.1	TCO67691.1
461	6	6	HKI81_09130	AAM23875.1	-	ERM92737.1	KUK09123.1	HBT50074.1	TCO67690.1
462	6	6	HKI81_09125	AAM23874.1	-	ERM92738.1	KUK09124.1	HBT50073.1	TCO67689.1
463	7	7	HKI81_09120	AAM23873.1	KKC30364.1	ERM92739.1	KUK09125.1	HBT50072.1	TCO67688.1
464	7	7	HKI81_09090	AAM23867.1	KKC30359.1	ERM92744.1	KUK09126.1	HBT50071.1	TCO67687.1
465	7	7	HKI81_09085	AAM23866.1	KKC30357.1	ERM92745.1	KUK08161.1	HBT50070.1	TCO67686.1
466	7	7	HKI81_09080	AAM23865.1	KKC30356.1	ERM92746.1	KUK08162.1	HBT50069.1	TCO67685.1
467	7	7	HKI81_09075	AAM23864.1	KKC30355.1	ERM92747.1	KUK08163.1	HBT50068.1	TCO67684.1
468	7	7	HKI81_09070	AAM23863.1	KKC30354.1	ERM92748.1	KUK08164.1	HBT50067.1	TCO67683.1
469	4	4	HKI81_10785	AAM23898.1	KKC30183.1	ERM92699.1	-	-	-
470	2	2	-	-	-	-	KUK09637.1	HBT48786.1	-
471	7	7	HKI81_10735	AAM23908.1	KKC30193.1	ERM92689.1	KUK08076.1	HBT49328.1	TCO56201.1
472	7	7	HKI81_10740	AAM23907.1	KKC30192.1	ERM92690.1	KUK08075.1	HBT49327.1	TCO56200.1
473	4	4	HKI81_10750	AAM23905.1	KKC30190.1	ERM92692.1	-	-	-
474	4	4	HKI81_10755	AAM23904.1	KKC30189.1	ERM92693.1	-	-	-
475	4	4	HKI81_10760	AAM23903.1	KKC30188.1	ERM92694.1	-	-	-
476	4	4	HKI81_10765	AAM23902.1	KKC30187.1	ERM92695.1	-	-	-
477	4	4	HKI81_10770	AAM23901.1	KKC30186.1	ERM92696.1	-	-	-
478	4	4	HKI81_10775	AAM23900.1	KKC30185.1	ERM92697.1	-	-	-
479	4	4	HKI81_10780	AAM23899.1	KKC30184.1	ERM92698.1	-	-	-
480	7	7	HKI81_09065	AAM23862.1	KKC30353.1	ERM92749.1	KUK08165.1	HBT50066.1	TCO67682.1
481	7	7	HKI81_10790	AAM23897.1	KKC30182.1	ERM92700.1	KUK07984.1	HBT50192.1	TCO56198.1
482	6	6	HKI81_10800	AAM23895.1	KKC30180.1	ERM92701.1	KUK07982.1	-	TCO56196.1
483	6	6	HKI81_10805	AAM23894.1	KKC30179.1	ERM92702.1	KUK07981.1	-	TCO56195.1
484	5	5	HKI81_11505	-	KKC30214.1	ERM92706.1	-	HBT49102.1	TCO60242.1
485	6	6	HKI81_12225	AAM23919.1	KKC30202.1	ERM92709.1	-	HBT50481.1	TCO60252.1
486	4	4	HKI81_12290	-	KKC30216.1	ERM92712.1	-	-	TCO60255.1
487	4	4	HKI81_12305	-	KKC30215.1	ERM92713.1	-	-	TCO60256.1
488	3	3	HKI81_10700	-	-	ERM92720.1	-	-	TCO53796.1
489	6	6	HKI81_10710	AAM23913.1	-	ERM92721.1	KUK07824.1	HBT49333.1	TCO56206.1
490	5	5	HKI81_02190	AAM24859.1	KKC29406.1	ERM92791.1	-	-	TCO66943.1
491	7	7	HKI81_02100	AAM24875.1	KKC29428.1	ERM92778.1	KUK08041.1	HBT49987.1	TCO66981.1
492	7	7	HKI81_02105	AAM24874.1	KKC29427.1	ERM92779.1	KUK08042.1	HBT49986.1	TCO66980.1
493	7	7	HKI81_02110	AAM24873.1	KKC29426.1	ERM92780.1	KUK08043.1	HBT49985.1	TCO66979.1
494	7	7	HKI81_02140	AAM24869.1	KKC29419.1	ERM92784.1	KUK08445.1	HBT48455.1	TCO66953.1
495	7	7	HKI81_02150	AAM24867.1	KKC29417.1	ERM92785.1	KUK08442.1	HBT48454.1	TCO66951.1
496	7	7	HKI81_02155	AAM24866.1	KKC29416.1	ERM92786.1	KUK08441.1	HBT48453.1	TCO66950.1
497	7	7	HKI81_02160	AAM24865.1	KKC29414.1	ERM92787.1	KUK08440.1	HBT48452.1	TCO66949.1
498	6	6	HKI81_02170	AAM24863.1	-	ERM92788.1	KUK08438.1	HBT48450.1	TCO66947.1
499	7	7	HKI81_02180	AAM24861.1	KKC29409.1	ERM92789.1	KUK08436.1	HBT48448.1	TCO66945.1
500	7	7	HKI81_02185	AAM24860.1	KKC29408.1	ERM92790.1	KUK08435.1	HBT48447.1	TCO66944.1
501	7	7	HKI81_02095	AAM24877.1	KKC29429.1	ERM92777.1	KUK08040.1	HBT49988.1	TCO66982.1
502	7	7	HKI81_02200	AAM24857.1	KKC29404.1	ERM92793.1	KUK08504.1	HBT49240.1	TCO66941.1
503	7	7	HKI81_02205	AAM24856.1	KKC29403.1	ERM92794.1	KUK08503.1	HBT49239.1	TCO66940.1
504	7	7	HKI81_02210	AAM24855.1	KKC29402.1	ERM92795.1	KUK08502.1	HBT49238.1	TCO66939.1
505	7	7	HKI81_02215	AAM24854.1	KKC29401.1	ERM92796.1	KUK08501.1	HBT49237.1	TCO66938.1
506	7	7	HKI81_02220	AAM24853.1	KKC29400.1	ERM92797.1	KUK08500.1	HBT49236.1	TCO66937.1
507	7	7	HKI81_02225	AAM24851.1	KKC29399.1	ERM92798.1	KUK08499.1	HBT49235.1	TCO66936.1
508	7	7	HKI81_02230	AAM24850.1	KKC29398.1	ERM92799.1	KUK08498.1	HBT49234.1	TCO66935.1
509	7	7	HKI81_02235	AAM24849.1	KKC29397.1	ERM92800.1	KUK08497.1	HBT49233.1	TCO66934.1
510	6	6	HKI81_02120	-	KKC29423.1	ERM92802.1	KUK08449.1	HBT48459.1	TCO66957.1
511	7	7	HKI81_04575	AAM23847.1	KKC30335.1	ERM92761.1	KUK08552.1	HBT50053.1	TCO67664.1
512	7	7	HKI81_09060	AAM23861.1	KKC30352.1	ERM92750.1	KUK08166.1	HBT50065.1	TCO67681.1
513	7	7	HKI81_09055	AAM23860.1	KKC30351.1	ERM92751.1	KUK08167.1	HBT50064.1	TCO67680.1
514	7	7	HKI81_09050	AAM23859.1	KKC30350.1	ERM92752.1	KUK08422.1	HBT50063.1	TCO67679.1
515	7	7	HKI81_13540	AAM23856.1	KKC30349.1	ERM92753.1	KUK08423.1	HBT50062.1	TCO67678.1
516	7	7	HKI81_13550	AAM23854.1	KKC30347.1	ERM92755.1	KUK08426.1	HBT50061.1	TCO67675.1
517	7	7	HKI81_13555	AAM23853.1	KKC30346.1	ERM92756.1	KUK08427.1	HBT50060.1	TCO67674.1
518	7	7	HKI81_13570	AAM23851.1	KKC30341.1	ERM92757.1	KUK08432.1	HBT50058.1	TCO67669.1
519	7	7	HKI81_13575	AAM23850.1	KKC30340.1	ERM92758.1	KUK08433.1	HBT50057.1	TCO67668.1
520	7	7	HKI81_04590	AAM23849.1	KKC30339.1	ERM92759.1	KUK08434.1	HBT50056.1	TCO67667.1
521	6	6	HKI81_04580	AAM23848.1	-	ERM92760.1	KUK08551.1	HBT50054.1	TCO67666.1
522	5	5	HKI81_06525	AAM25599.1	KKC28869.1	ERM92905.1	-	-	TCO66288.1
523	7	7	HKI81_04570	AAM23846.1	KKC30334.1	ERM92762.1	KUK08553.1	HBT50052.1	TCO67663.1
524	7	7	HKI81_04565	AAM23845.1	KKC30333.1	ERM92763.1	KUK08554.1	HBT50051.1	TCO67662.1
525	3	3	HKI81_04560	AAM23844.1	-	ERM92764.1	-	-	-
526	7	7	HKI81_09195	AAM23889.1	KKC30313.1	ERM92766.1	KUK09110.1	HBT50088.1	TCO67701.1
527	6	6	HKI81_09180	AAM23886.1	KKC30310.1	ERM92767.1	KUK09113.1	HBT50085.1	-
528	7	7	HKI81_13560	AAM23852.1	KKC30342.1	ERM92771.1	KUK08431.1	HBT50059.1	TCO67670.1
529	5	5	HKI81_04585	-	KKC30337.1	ERM92772.1	KUK08550.1	HBT50055.1	-
530	7	7	HKI81_02085	AAM24880.1	KKC29431.1	ERM92775.1	KUK09339.1	HBT49990.1	TCO66984.1
531	7	7	HKI81_02090	AAM24878.1	KKC29430.1	ERM92776.1	KUK09340.1	HBT49989.1	TCO66983.1
532	7	7	HKI81_01895	AAM24199.1	KKC29970.1	ERM93052.1	KUK09460.1	HBT50349.1	TCO66812.1
533	7	7	HKI81_09285	AAM24186.1	KKC29956.1	ERM93042.1	KUK09472.1	HBT50361.1	TCO66824.1
534	6	6	HKI81_09280	AAM24187.1	-	ERM93043.1	KUK09471.1	HBT50360.1	TCO66823.1
535	7	7	HKI81_09265	AAM24188.1	KKC29957.1	ERM93044.1	KUK09470.1	HBT50359.1	TCO66822.1
536	7	7	HKI81_09260	AAM24189.1	KKC29958.1	ERM93045.1	KUK09469.1	HBT50358.1	TCO66821.1
537	7	7	HKI81_09255	AAM24190.1	KKC29960.1	ERM93046.1	KUK09468.1	HBT50357.1	TCO66820.1
538	7	7	HKI81_01925	AAM24192.1	KKC29962.1	ERM93047.1	KUK09466.1	HBT50355.1	TCO66818.1
539	7	7	HKI81_01920	AAM24193.1	KKC29963.1	ERM93048.1	KUK09465.1	HBT50354.1	TCO66817.1
540	7	7	HKI81_01910	AAM24196.1	KKC29966.1	ERM93049.1	KUK09463.1	HBT50352.1	TCO66815.1
541	7	7	HKI81_01905	AAM24197.1	KKC29967.1	ERM93050.1	KUK09462.1	HBT50351.1	TCO66814.1
542	7	7	HKI81_01900	AAM24198.1	KKC29969.1	ERM93051.1	KUK09461.1	HBT50350.1	TCO66813.1
543	6	6	HKI81_09290	AAM24185.1	-	ERM93041.1	KUK09473.1	HBT50362.1	TCO66825.1
544	7	7	HKI81_01890	AAM24201.1	KKC29971.1	ERM93053.1	KUK09459.1	HBT50348.1	TCO66811.1
545	7	7	HKI81_01880	AAM24203.1	KKC29973.1	ERM93054.1	KUK09457.1	HBT50346.1	TCO66809.1
546	7	7	HKI81_01870	AAM24205.1	KKC29975.1	ERM93055.1	KUK09455.1	HBT50344.1	TCO66807.1
547	7	7	HKI81_01865	AAM24206.1	KKC29976.1	ERM93056.1	KUK09454.1	HBT50343.1	TCO66806.1
548	7	7	HKI81_01860	AAM24207.1	KKC29977.1	ERM93057.1	KUK09453.1	HBT50342.1	TCO66805.1
549	7	7	HKI81_01855	AAM24208.1	KKC29978.1	ERM93058.1	KUK09452.1	HBT50341.1	TCO66804.1
550	7	7	HKI81_01850	AAM24209.1	KKC29979.1	ERM93059.1	KUK09451.1	HBT50340.1	TCO66803.1
551	7	7	HKI81_01845	AAM24210.1	KKC29980.1	ERM93060.1	KUK09450.1	HBT50339.1	TCO66802.1
552	7	7	HKI81_01840	AAM24211.1	KKC29981.1	ERM93061.1	KUK09449.1	HBT50338.1	TCO66801.1
553	7	7	HKI81_01835	AAM24212.1	KKC29982.1	ERM93062.1	KUK09448.1	HBT50337.1	TCO66800.1
554	6	6	HKI81_09350	AAM24173.1	-	ERM93030.1	KUK09374.1	HBT49315.1	TCO66845.1
555	7	7	HKI81_09405	AAM24162.1	KKC30020.1	ERM93020.1	KUK09363.1	HBT49163.1	TCO66856.1
556	6	6	HKI81_09400	AAM24163.1	KKC30021.1	ERM93021.1	KUK09364.1	-	TCO66855.1
557	7	7	HKI81_09395	AAM24164.1	KKC30022.1	ERM93022.1	KUK09365.1	HBT49324.1	TCO66854.1
558	7	7	HKI81_09385	AAM24166.1	KKC30024.1	ERM93023.1	KUK09367.1	HBT49322.1	TCO66852.1
559	6	6	HKI81_09380	AAM24167.1	-	ERM93024.1	KUK09368.1	HBT49321.1	TCO66851.1
560	6	6	HKI81_09375	AAM24168.1	-	ERM93025.1	KUK09369.1	HBT49320.1	TCO66850.1
561	6	6	HKI81_09370	AAM24169.1	-	ERM93026.1	KUK09370.1	HBT49319.1	TCO66849.1
562	6	6	HKI81_09365	AAM24170.1	-	ERM93027.1	KUK09371.1	HBT49318.1	TCO66848.1
563	6	6	HKI81_09360	AAM24171.1	-	ERM93028.1	KUK09372.1	HBT49317.1	TCO66847.1
564	6	6	HKI81_09355	AAM24172.1	-	ERM93029.1	KUK09373.1	HBT49316.1	TCO66846.1
565	7	7	HKI81_01825	AAM24214.1	KKC29984.1	ERM93063.1	KUK09446.1	HBT50335.1	TCO66798.1
566	6	6	HKI81_09345	AAM24174.1	-	ERM93031.1	KUK09375.1	HBT49314.1	TCO66844.1
567	6	6	HKI81_09340	AAM24175.1	-	ERM93032.1	KUK09376.1	HBT49313.1	TCO66843.1
568	7	7	HKI81_09330	AAM24177.1	KKC30026.1	ERM93034.1	KUK09378.1	HBT49311.1	TCO66841.1
569	7	7	HKI81_09325	AAM24178.1	KKC30027.1	ERM93035.1	KUK08133.1	HBT48690.1	TCO66833.1
570	6	6	HKI81_09320	AAM24179.1	-	ERM93036.1	KUK08132.1	HBT48689.1	TCO66832.1
571	7	7	HKI81_09315	AAM24180.1	KKC30001.1	ERM93037.1	KUK09479.1	HBT50368.1	TCO66831.1
572	7	7	HKI81_09310	AAM24181.1	KKC30003.1	ERM93038.1	KUK09477.1	HBT50366.1	TCO66829.1
573	7	7	HKI81_09305	AAM24182.1	KKC30004.1	ERM93039.1	KUK09476.1	HBT50365.1	TCO66828.1
574	7	7	HKI81_09295	AAM24184.1	KKC30006.1	ERM93040.1	KUK09474.1	HBT50363.1	TCO66826.1
575	7	7	HKI81_05100	AAM25072.1	KKC29256.1	ERM93118.1	KUK08786.1	HBT50303.1	TCO63558.1
576	7	7	HKI81_00320	AAM25732.1	KKC28694.1	ERM93104.1	KUK08311.1	HBT48386.1	TCO61513.1
577	6	6	HKI81_00390	AAM25747.1	KKC28598.1	ERM93108.1	-	HBT48380.1	TCO61527.1
578	5	5	HKI81_00400	AAM25749.1	KKC28600.1	ERM93109.1	-	-	TCO61529.1
579	6	6	HKI81_00405	AAM25750.1	KKC28601.1	ERM93110.1	-	HBT49833.1	TCO61530.1
580	7	7	HKI81_05130	AAM25078.1	KKC29229.1	ERM93112.1	KUK08793.1	HBT50309.1	TCO63551.1
581	7	7	HKI81_05125	AAM25077.1	KKC29228.1	ERM93113.1	KUK08791.1	HBT50308.1	TCO63553.1
582	7	7	HKI81_05120	AAM25076.1	KKC29226.1	ERM93114.1	KUK08790.1	HBT50307.1	TCO63554.1
583	7	7	HKI81_05115	AAM25075.1	KKC29225.1	ERM93115.1	KUK08789.1	HBT50306.1	TCO63555.1
584	6	6	HKI81_05110	AAM25074.1	-	ERM93116.1	KUK08788.1	HBT50305.1	TCO63556.1
585	6	6	HKI81_05105	AAM25073.1	-	ERM93117.1	KUK08787.1	HBT50304.1	TCO63557.1
586	6	6	HKI81_09250	AAM24191.1	-	ERM93092.1	KUK09467.1	HBT50356.1	TCO66819.1
587	7	7	HKI81_05095	AAM25071.1	KKC29255.1	ERM93119.1	KUK08785.1	HBT50302.1	TCO63559.1
588	7	7	HKI81_05090	AAM25070.1	KKC29254.1	ERM93120.1	KUK08784.1	HBT50301.1	TCO63560.1
589	7	7	HKI81_05080	AAM25068.1	KKC29251.1	ERM93122.1	KUK08782.1	HBT50300.1	TCO63564.1
590	7	7	HKI81_05075	AAM25067.1	KKC29250.1	ERM93123.1	KUK08781.1	HBT50299.1	TCO63565.1
591	7	7	HKI81_05065	AAM25065.1	KKC29248.1	ERM93124.1	KUK08778.1	HBT50297.1	TCO63567.1
592	7	7	HKI81_05055	AAM25063.1	KKC29246.1	ERM93125.1	KUK08776.1	HBT50295.1	TCO63569.1
593	7	7	HKI81_05040	AAM25062.1	KKC29241.1	ERM93126.1	KUK08343.1	HBT48832.1	TCO63574.1
594	7	7	HKI81_05035	AAM25061.1	KKC29240.1	ERM93127.1	KUK08342.1	HBT48831.1	TCO63575.1
595	7	7	HKI81_05030	AAM25060.1	KKC29239.1	ERM93128.1	KUK08341.1	HBT48830.1	TCO63576.1
596	7	7	HKI81_05025	AAM25059.1	KKC29238.1	ERM93129.1	KUK08340.1	HBT48829.1	TCO63577.1
597	7	7	HKI81_00365	AAM25741.1	KKC28591.1	ERM93077.1	KUK08512.1	HBT49666.1	TCO61522.1
598	7	7	HKI81_01820	AAM24215.1	KKC29985.1	ERM93064.1	KUK09445.1	HBT50334.1	TCO66797.1
599	7	7	HKI81_00285	AAM25727.1	KKC28689.1	ERM93066.1	KUK08306.1	HBT49585.1	TCO61506.1
600	6	6	HKI81_00290	AAM25728.1	-	ERM93067.1	KUK08307.1	HBT49586.1	TCO61507.1
601	7	7	HKI81_00295	AAM25729.1	KKC28690.1	ERM93068.1	KUK08308.1	HBT49587.1	TCO61508.1
602	7	7	HKI81_00310	AAM25730.1	KKC28692.1	ERM93069.1	KUK08309.1	HBT48387.1	TCO61511.1
603	7	7	HKI81_00330	AAM25734.1	KKC28662.1	ERM93071.1	KUK08313.1	HBT48951.1	TCO61515.1
604	7	7	HKI81_00340	AAM25736.1	KKC28586.1	ERM93072.1	KUK08507.1	HBT48953.1	TCO61517.1
605	7	7	HKI81_00350	AAM25738.1	KKC28588.1	ERM93074.1	KUK08509.1	HBT49669.1	TCO61519.1
606	7	7	HKI81_00355	AAM25739.1	KKC28589.1	ERM93075.1	KUK08510.1	HBT49668.1	TCO61520.1
607	7	7	HKI81_00360	AAM25740.1	KKC28590.1	ERM93076.1	KUK08511.1	HBT49667.1	TCO61521.1
608	7	7	HKI81_09410	AAM24161.1	KKC30019.1	ERM93019.1	KUK09362.1	HBT49162.1	TCO66857.1
609	4	4	HKI81_00370	AAM25743.1	KKC28594.1	ERM93078.1	-	-	-
610	5	5	HKI81_00375	AAM25744.1	KKC28595.1	ERM93079.1	-	-	TCO61523.1
611	5	5	HKI81_00380	AAM25745.1	KKC28596.1	ERM93080.1	-	HBT48378.1	-
612	6	6	HKI81_00385	AAM25746.1	KKC28597.1	ERM93081.1	-	HBT48379.1	TCO61526.1
613	6	6	HKI81_00395	AAM25748.1	KKC28599.1	ERM93082.1	-	HBT48381.1	TCO61528.1
614	3	3	HKI81_01195	-	-	ERM93088.1	-	-	TCO68046.1
615	2	2	HKI81_01240	-	-	ERM93089.1	-	-	-
616	7	7	HKI81_01275	AAM24129.1	KKC30055.1	ERM93090.1	KUK08921.1	HBT48426.1	TCO66887.1
617	7	7	HKI81_09455	AAM24152.1	KKC30009.1	ERM93091.1	KUK09353.1	HBT49153.1	TCO66866.1
618	2	2	HKI81_10500	-	-	ERM92961.1	-	-	-
619	2	2	HKI81_06435	-	-	ERM92944.1	-	-	-
620	2	2	HKI81_06430	-	-	ERM92945.1	-	-	-
621	2	2	HKI81_06425	-	-	ERM92947.1	-	-	-
622	4	4	HKI81_11490	-	KKC30567.1	ERM92948.1	-	-	TCO56194.1
623	2	2	HKI81_10440	-	-	ERM92951.1	-	-	-
624	3	3	HKI81_10445	-	KKC30493.1	ERM92953.1	-	-	-
625	4	4	HKI81_13430	AAM25392.1	KKC29137.1	ERM92954.1	-	-	-
626	4	4	HKI81_10480	AAM25838.1	-	ERM92958.1	-	-	TCO57935.1
627	5	5	HKI81_10485	AAM25837.1	KKC28538.1	ERM92959.1	-	-	TCO57934.1
628	4	4	HKI81_10490	-	KKC28536.1	ERM92960.1	-	-	TCO57932.1
629	5	5	HKI81_06440	-	KKC28906.1	ERM92943.1	KUK08240.1	HBT48571.1	-
630	3	3	HKI81_10505	-	-	ERM92962.1	-	-	TCO57930.1
631	7	7	HKI81_01125	AAM24092.1	KKC30096.1	ERM92965.1	KUK08728.1	HBT48642.1	TCO68031.1
632	6	6	HKI81_01130	AAM24093.1	KKC30097.1	ERM92966.1	KUK08727.1	-	TCO68032.1
633	7	7	HKI81_01135	AAM24094.1	KKC30099.1	ERM92967.1	KUK08725.1	HBT48640.1	TCO68034.1
634	7	7	HKI81_01140	AAM24096.1	KKC30100.1	ERM92968.1	KUK08724.1	HBT48639.1	TCO68035.1
635	6	6	HKI81_01145	AAM24097.1	-	ERM92969.1	KUK08723.1	HBT48638.1	TCO68036.1
636	7	7	HKI81_01150	AAM24098.1	KKC30029.1	ERM92970.1	KUK08722.1	HBT48637.1	TCO68037.1
637	7	7	HKI81_01155	AAM24099.1	KKC30030.1	ERM92971.1	KUK08721.1	HBT48636.1	TCO68038.1
638	7	7	HKI81_01160	AAM24100.1	KKC30031.1	ERM92972.1	KUK08720.1	HBT48635.1	TCO68039.1
639	7	7	HKI81_01165	AAM24101.1	KKC30033.1	ERM92973.1	KUK08177.1	HBT48410.1	TCO68040.1
640	7	7	HKI81_08270	AAM25563.1	KKC28784.1	ERM92929.1	KUK09191.1	HBT48883.1	TCO55490.1
641	5	5	HKI81_06520	AAM25600.1	KKC28870.1	ERM92906.1	-	-	TCO66287.1
642	5	5	HKI81_06510	AAM25602.1	KKC28872.1	ERM92908.1	-	-	TCO66285.1
643	5	5	HKI81_06495	AAM25605.1	KKC28875.1	ERM92911.1	-	-	TCO66282.1
644	5	5	HKI81_06490	AAM25606.1	KKC28876.1	ERM92912.1	-	-	TCO66281.1
645	5	5	HKI81_06485	AAM25607.1	KKC28877.1	ERM92913.1	-	-	TCO66280.1
646	7	7	HKI81_06460	AAM25617.1	KKC28919.1	ERM92922.1	KUK08245.1	HBT48566.1	TCO66270.1
647	7	7	HKI81_06455	AAM25618.1	KKC28902.1	ERM92923.1	KUK08244.1	HBT48567.1	TCO66269.1
648	4	4	HKI81_13435	AAM25390.1	KKC29133.1	ERM92926.1	-	-	-
649	5	5	HKI81_10495	AAM25836.1	KKC28535.1	ERM92927.1	-	-	TCO57931.1
650	7	7	HKI81_08275	AAM25562.1	KKC28783.1	ERM92928.1	KUK09190.1	HBT48882.1	TCO55489.1
651	7	7	HKI81_01175	AAM24104.1	KKC30035.1	ERM92974.1	KUK08179.1	HBT48412.1	TCO68042.1
652	7	7	HKI81_08265	AAM25564.1	KKC28787.1	ERM92930.1	KUK09192.1	HBT48884.1	TCO55491.1
653	7	7	HKI81_08260	AAM25565.1	KKC28788.1	ERM92931.1	KUK09193.1	HBT48885.1	TCO55492.1
654	6	6	HKI81_06660	AAM25574.1	KKC28837.1	ERM92932.1	KUK09300.1	HBT48933.1	-
655	2	2	HKI81_06585	-	-	ERM92935.1	-	-	-
656	6	6	HKI81_06575	-	KKC28857.1	ERM92936.1	KUK08083.1	HBT49196.1	TCO66300.1
657	6	6	HKI81_06570	-	KKC28858.1	ERM92937.1	KUK08082.1	HBT49195.1	TCO66299.1
658	5	5	HKI81_06560	AAM25592.1	KKC28862.1	ERM92938.1	-	-	TCO66297.1
659	2	2	HKI81_06470	-	-	ERM92939.1	-	-	-
660	5	5	HKI81_06450	-	KKC28903.1	ERM92941.1	KUK08243.1	HBT48568.1	-
661	7	7	HKI81_13530	AAM24149.1	KKC30073.1	ERM93009.1	KUK09350.1	HBT49150.1	TCO66869.1
662	7	7	HKI81_01315	AAM24138.1	KKC30062.1	ERM92999.1	KUK08928.1	HBT48433.1	TCO66880.1
663	5	5	HKI81_13485	AAM24140.1	KKC30064.1	ERM93000.1	-	-	TCO66878.1
664	6	6	HKI81_13490	AAM24141.1	KKC30065.1	ERM93001.1	KUK09342.1	-	TCO66877.1
665	6	6	HKI81_13495	AAM24142.1	KKC30066.1	ERM93002.1	KUK09343.1	-	TCO66876.1
666	7	7	HKI81_13500	AAM24143.1	KKC30067.1	ERM93003.1	KUK09344.1	HBT49144.1	TCO66875.1
667	7	7	HKI81_13505	AAM24144.1	KKC30068.1	ERM93004.1	KUK09345.1	HBT49145.1	TCO66874.1
668	7	7	HKI81_13510	AAM24145.1	KKC30069.1	ERM93005.1	KUK09346.1	HBT49146.1	TCO66873.1
669	7	7	HKI81_13515	AAM24146.1	KKC30070.1	ERM93006.1	KUK09347.1	HBT49147.1	TCO66872.1
670	7	7	HKI81_13520	AAM24147.1	KKC30071.1	ERM93007.1	KUK09348.1	HBT49148.1	TCO66871.1
671	7	7	HKI81_13525	AAM24148.1	KKC30072.1	ERM93008.1	KUK09349.1	HBT49149.1	TCO66870.1
672	7	7	HKI81_01310	AAM24136.1	KKC30061.1	ERM92998.1	KUK08927.1	HBT48432.1	TCO66881.1
673	7	7	HKI81_13535	AAM24150.1	KKC30074.1	ERM93010.1	KUK09351.1	HBT49151.1	TCO66868.1
674	7	7	HKI81_09460	AAM24151.1	KKC30008.1	ERM93011.1	KUK09352.1	HBT49152.1	TCO66867.1
675	7	7	HKI81_09450	AAM24153.1	KKC30010.1	ERM93012.1	KUK09354.1	HBT49154.1	TCO66865.1
676	7	7	HKI81_09445	AAM24154.1	KKC30012.1	ERM93013.1	KUK09355.1	HBT49155.1	TCO66864.1
677	7	7	HKI81_09435	AAM24156.1	KKC30014.1	ERM93014.1	KUK09357.1	HBT49157.1	TCO66862.1
678	7	7	HKI81_09430	AAM24157.1	KKC30015.1	ERM93015.1	KUK09358.1	HBT49158.1	TCO66861.1
679	7	7	HKI81_09425	AAM24158.1	KKC30016.1	ERM93016.1	KUK09359.1	HBT49159.1	TCO66860.1
680	7	7	HKI81_09420	AAM24159.1	KKC30017.1	ERM93017.1	KUK09360.1	HBT49160.1	TCO66859.1
681	7	7	HKI81_09415	AAM24160.1	KKC30018.1	ERM93018.1	KUK09361.1	HBT49161.1	TCO66858.1
682	4	4	HKI81_01245	AAM24123.1	KKC30049.1	ERM92987.1	-	-	-
683	7	7	HKI81_01180	AAM24105.1	KKC30036.1	ERM92975.1	KUK08180.1	HBT48413.1	TCO68043.1
684	7	7	HKI81_01185	AAM24106.1	KKC30037.1	ERM92976.1	KUK08181.1	HBT48414.1	TCO68044.1
685	7	7	HKI81_01190	AAM24107.1	KKC30038.1	ERM92977.1	KUK08182.1	HBT48415.1	TCO68045.1
686	7	7	HKI81_01200	AAM24108.1	KKC30039.1	ERM92978.1	KUK08183.1	HBT48416.1	TCO68047.1
687	7	7	HKI81_01210	AAM24116.1	KKC30043.1	ERM92981.1	KUK08914.1	HBT48420.1	TCO66894.1
688	7	7	HKI81_01215	AAM24117.1	KKC30044.1	ERM92982.1	KUK08915.1	HBT48421.1	TCO66893.1
689	7	7	HKI81_01220	AAM24118.1	KKC30045.1	ERM92983.1	KUK08916.1	HBT48422.1	TCO66892.1
690	7	7	HKI81_01225	AAM24119.1	KKC30046.1	ERM92984.1	KUK08917.1	HBT48423.1	TCO66891.1
691	7	7	HKI81_01230	AAM24120.1	KKC30047.1	ERM92985.1	KUK08918.1	HBT48424.1	TCO66890.1
692	4	4	HKI81_01235	AAM24122.1	KKC30048.1	ERM92986.1	-	-	-
693	5	5	HKI81_05005	AAM25056.1	KKC29235.1	ERM93130.1	-	-	TCO63580.1
694	4	4	HKI81_01250	AAM24124.1	KKC30050.1	ERM92988.1	-	-	-
695	4	4	HKI81_01260	AAM24126.1	KKC30052.1	ERM92990.1	-	-	-
696	4	4	HKI81_01265	AAM24127.1	KKC30053.1	ERM92991.1	-	-	-
697	7	7	HKI81_01270	AAM24128.1	KKC30054.1	ERM92992.1	KUK08920.1	HBT48425.1	TCO66888.1
698	7	7	HKI81_01280	AAM24130.1	KKC30056.1	ERM92993.1	KUK08922.1	HBT48427.1	TCO66886.1
699	7	7	HKI81_01285	AAM24131.1	KKC30057.1	ERM92994.1	KUK08923.1	HBT48428.1	TCO66885.1
700	7	7	HKI81_01290	AAM24132.1	KKC30058.1	ERM92995.1	KUK08924.1	HBT48429.1	TCO66884.1
701	7	7	HKI81_01295	AAM24133.1	KKC30059.1	ERM92996.1	KUK08925.1	HBT48430.1	TCO66883.1
702	7	7	HKI81_01300	AAM24134.1	KKC30060.1	ERM92997.1	KUK08926.1	HBT48431.1	TCO66882.1
703	3	3	-	-	-	-	KUK08011.1	HBT49289.1	TCO66973.1
704	3	3	-	-	KKC30570.1	-	KUK07795.1	-	TCO63294.1
705	2	2	-	-	KKC30574.1	-	-	-	TCO63291.1
706	2	2	-	-	KKC30807.1	-	-	-	TCO54623.1
707	2	2	-	-	-	-	KUK07869.1	-	TCO68317.1
708	2	2	-	-	-	-	KUK07870.1	-	TCO68318.1
709	2	2	-	-	-	-	KUK07911.1	-	TCO66294.1
710	2	2	-	-	-	-	KUK07931.1	-	TCO66975.1
711	3	3	-	-	-	-	KUK07975.1	HBT49277.1	TCO67568.1
712	3	3	-	-	-	-	KUK07994.1	HBT49924.1	TCO63266.1
713	2	2	-	-	-	-	KUK07999.1	-	TCO58990.1
714	3	3	-	-	KKC30569.1	-	-	HBT49024.1	TCO63295.1
715	3	3	-	-	-	-	KUK08012.1	HBT49290.1	TCO66972.1
716	3	3	-	-	-	-	KUK08013.1	HBT49291.1	TCO66971.1
717	3	3	-	-	-	-	KUK08014.1	HBT49292.1	TCO66970.1
718	3	3	-	-	-	-	KUK08015.1	HBT49293.1	TCO66969.1
719	3	3	-	-	-	-	KUK08063.1	HBT48963.1	TCO57651.1
720	2	2	-	-	-	-	KUK08135.1	-	TCO66835.1
721	2	2	-	-	-	-	KUK08136.1	-	TCO66836.1
722	2	2	-	-	-	-	KUK08283.1	-	TCO68557.1
723	2	2	-	-	-	-	KUK08424.1	-	TCO67677.1
724	2	2	-	-	-	-	KUK08425.1	-	TCO67676.1
725	2	2	-	-	KKC30240.1	-	-	-	TCO60238.1
726	2	2	-	-	KKC29871.1	-	-	-	TCO63296.1
727	3	3	-	-	KKC29892.1	-	-	HBT49588.1	TCO55245.1
728	2	2	-	-	KKC30079.1	-	-	-	TCO68107.1
729	4	4	-	-	KKC30098.1	-	KUK08726.1	HBT48641.1	TCO68033.1
730	3	3	-	-	KKC30137.1	-	KUK08626.1	-	TCO67986.1
731	4	4	-	-	KKC30163.1	-	KUK09390.1	HBT49650.1	TCO67972.1
732	3	3	-	-	KKC30204.1	-	-	HBT50483.1	TCO60260.1
733	3	3	-	-	KKC30211.1	-	-	HBT49104.1	TCO60244.1
734	2	2	-	-	KKC30238.1	-	-	-	TCO60240.1
735	2	2	-	-	KKC30239.1	-	-	-	TCO60239.1
736	2	2	-	-	-	-	KUK08491.1	-	TCO68017.1
737	2	2	-	-	KKC30277.1	-	-	-	TCO67937.1
738	2	2	-	-	KKC30546.1	-	-	-	TCO55248.1
739	2	2	-	-	KKC30549.1	-	-	-	TCO55244.1
740	2	2	-	-	KKC30551.1	-	-	-	TCO55243.1
741	2	2	-	-	KKC30554.1	-	-	-	TCO56182.1
742	2	2	-	-	KKC30559.1	-	-	-	TCO56187.1
743	2	2	-	-	KKC30561.1	-	-	-	TCO56189.1
744	2	2	-	-	KKC30562.1	-	-	-	TCO56190.1
745	2	2	-	-	KKC30564.1	-	-	-	TCO56191.1
746	3	3	-	-	-	-	KUK09269.1	HBT48908.1	TCO57920.1
747	3	3	-	-	-	-	KUK09029.1	HBT49252.1	TCO68573.1
748	3	3	-	-	-	-	KUK09030.1	HBT49253.1	TCO68574.1
749	3	3	-	-	-	-	KUK09031.1	HBT49254.1	TCO68575.1
750	3	3	-	-	-	-	KUK09032.1	HBT49255.1	TCO68576.1
751	3	3	-	-	-	-	KUK09033.1	HBT49256.1	TCO68577.1
752	3	3	-	-	-	-	KUK09034.1	HBT49257.1	TCO68578.1
753	2	2	-	-	-	-	KUK09251.1	-	TCO63917.1
754	3	3	-	-	-	-	KUK09266.1	HBT48911.1	TCO57923.1
755	3	3	-	-	-	-	KUK09267.1	HBT48910.1	TCO57922.1
756	3	3	-	-	-	-	KUK09268.1	HBT48909.1	TCO57921.1
757	2	2	-	-	-	-	KUK09028.1	-	TCO68572.1
758	3	3	-	-	-	-	KUK09270.1	HBT48907.1	TCO57919.1
759	3	3	-	-	-	-	KUK09271.1	HBT48906.1	TCO57918.1
760	3	3	-	-	-	-	KUK09272.1	HBT48905.1	TCO57917.1
761	3	3	-	-	-	-	KUK09273.1	HBT48904.1	TCO57916.1
762	3	3	-	-	-	-	KUK09274.1	HBT48903.1	TCO57915.1
763	3	3	-	-	-	-	KUK09275.1	HBT48902.1	TCO57914.1
764	3	3	-	-	-	-	KUK09276.1	HBT48901.1	TCO57913.1
765	3	3	-	-	-	-	KUK09277.1	HBT48900.1	TCO57912.1
766	3	3	-	-	-	-	KUK09313.1	HBT49925.1	TCO67010.1
767	3	3	-	-	-	-	KUK08797.1	HBT50313.1	TCO53913.1
768	2	2	-	-	-	-	KUK08513.1	-	TCO61524.1
769	2	2	-	-	-	-	KUK08514.1	-	TCO61525.1
770	3	3	-	-	-	-	KUK08524.1	HBT49269.1	TCO67567.1
771	3	3	-	-	-	-	KUK08555.1	HBT48359.1	TCO67661.1
772	3	3	-	-	-	-	KUK08656.1	HBT49969.1	TCO67629.1
773	3	3	-	-	-	-	KUK08657.1	HBT49968.1	TCO67628.1
774	3	3	-	-	-	-	KUK08703.1	HBT50468.1	TCO59140.1
775	2	2	-	-	-	-	KUK08719.1	-	TCO54531.1
776	2	2	-	-	-	-	KUK08783.1	-	TCO63561.1
777	2	2	-	-	-	-	KUK08792.1	-	TCO63552.1
778	3	3	-	-	KKC29854.1	-	KUK08003.1	-	TCO58986.1
779	3	3	-	-	-	-	KUK08813.1	HBT50294.1	TCO58847.1
780	3	3	-	-	-	-	KUK08894.1	HBT50228.1	TCO68656.1
781	3	3	-	-	-	-	KUK08896.1	HBT50230.1	TCO68658.1
782	3	3	-	-	-	-	KUK08898.1	HBT50232.1	TCO68660.1
783	3	3	-	-	-	-	KUK08899.1	HBT50233.1	TCO68661.1
784	3	3	-	-	-	-	KUK08900.1	HBT50234.1	TCO68662.1
785	3	3	-	-	-	-	KUK08901.1	HBT50235.1	TCO68663.1
786	2	2	-	-	-	-	KUK08907.1	-	TCO56294.1
787	2	2	-	-	-	-	KUK08919.1	-	TCO66889.1
788	2	2	-	AAM23781.1	-	-	-	-	TCO67605.1
789	3	3	-	-	-	ERM90882.1	KUK08671.1	HBT49095.1	-
790	2	2	-	-	-	ERM90883.1	KUK08672.1	-	-
791	2	2	-	-	-	ERM92964.1	KUK08681.1	-	-
792	2	2	-	-	-	ERM93276.1	KUK08780.1	-	-
793	2	2	-	-	-	ERM92878.1	KUK08947.1	-	-
794	3	3	-	-	-	ERM92466.1	KUK09294.1	HBT48930.1	-
795	2	2	-	-	-	ERM92933.1	KUK09301.1	-	-
796	2	2	-	-	-	ERM92452.1	-	HBT48790.1	-
797	3	3	-	AAM23692.1	KKC30478.1	-	-	-	TCO63288.1
798	2	2	-	AAM23780.1	-	-	-	-	TCO67604.1
799	3	3	-	-	-	ERM90880.1	KUK08669.1	HBT49096.1	-
800	2	2	-	AAM23941.1	-	-	-	-	TCO60236.1
801	5	5	-	AAM24036.1	KKC30151.1	-	KUK09383.1	HBT49657.1	TCO67979.1
802	2	2	-	AAM24283.1	-	-	-	-	TCO63846.1
803	3	3	-	AAM24306.1	-	-	KUK08093.1	-	TCO59003.1
804	4	4	-	AAM24316.1	-	-	KUK07998.1	HBT48297.1	TCO58991.1
805	5	5	-	AAM24317.1	KKC29850.1	-	KUK08000.1	HBT48296.1	TCO58989.1
806	3	3	-	AAM24334.1	-	-	-	HBT49309.1	TCO55327.1
807	3	3	-	AAM24335.1	-	-	-	HBT49308.1	TCO55326.1
808	3	3	-	AAM24339.1	-	-	-	HBT49305.1	TCO55322.1
809	3	3	-	-	-	ERM90938.1	-	HBT49927.1	TCO61807.1
810	2	2	-	-	-	ERM91215.1	-	-	TCO53916.1
811	2	2	-	-	-	ERM92509.1	-	-	TCO54468.1
812	2	2	-	-	-	ERM90973.1	-	-	TCO56107.1
813	2	2	-	-	-	ERM91193.1	-	-	TCO56313.1
814	2	2	-	-	-	ERM91520.1	-	-	TCO57804.1
815	4	4	-	-	-	ERM90912.1	KUK09635.1	HBT48789.1	TCO60055.1
816	2	2	-	-	-	ERM92715.1	-	-	TCO60248.1
817	2	2	-	-	-	ERM92717.1	-	-	TCO60258.1
818	4	4	-	-	-	ERM93105.1	KUK08506.1	HBT48952.1	TCO61516.1
819	2	2	-	-	-	ERM93303.1	-	-	TCO61797.1
820	3	3	-	AAM24344.1	-	-	KUK08039.1	-	TCO55317.1
821	3	3	-	-	-	ERM92657.1	KUK08648.1	-	TCO61856.1
822	4	4	-	-	-	ERM93307.1	KUK09045.1	HBT50203.1	TCO63253.1
823	3	3	-	-	-	ERM93094.1	KUK09254.1	-	TCO63920.1
824	3	3	-	-	-	ERM90939.1	KUK09440.1	-	TCO68173.1
825	2	2	-	-	-	ERM91242.1	-	-	TCO68214.1
826	2	2	-	-	-	ERM91234.1	-	-	TCO68224.1
827	2	2	-	-	-	ERM91496.1	-	-	TCO68246.1
828	2	2	-	-	-	ERM92249.1	-	-	TCO68323.1
829	2	2	-	-	-	ERM91932.1	KUK08204.1	-	-
830	2	2	-	-	KKC28641.1	-	-	-	TCO63537.1
831	2	2	-	AAM25569.1	-	-	-	-	TCO54700.1
832	2	2	-	AAM25636.1	-	-	-	-	TCO66253.1
833	2	2	-	AAM25827.1	-	-	-	-	TCO57926.1
834	3	3	-	AAM25828.1	KKC28528.1	-	-	-	TCO57927.1
835	3	3	-	AAM25829.1	KKC28529.1	-	-	-	TCO57928.1
836	2	2	-	-	KKC28537.1	-	-	-	TCO57933.1
837	2	2	-	-	KKC28551.1	-	-	-	TCO64224.1
838	2	2	-	-	KKC28583.1	-	-	-	TCO66278.1
839	2	2	-	-	KKC28639.1	-	-	-	TCO63539.1
840	2	2	-	-	KKC28640.1	-	-	-	TCO63538.1
841	2	2	-	AAM25502.1	-	-	-	-	TCO53407.1
842	2	2	-	-	KKC28642.1	-	-	-	TCO63536.1
843	2	2	-	-	KKC28643.1	-	-	-	TCO63535.1
844	2	2	-	-	KKC28644.1	-	-	-	TCO63534.1
845	2	2	-	-	KKC28645.1	-	-	-	TCO63533.1
846	2	2	-	-	KKC28646.1	-	-	-	TCO63532.1
847	2	2	-	-	KKC28647.1	-	-	-	TCO63531.1
848	2	2	-	-	KKC28648.1	-	-	-	TCO63530.1
849	2	2	-	-	KKC28649.1	-	-	-	TCO63529.1
850	2	2	-	-	KKC28878.1	-	-	-	TCO66279.1
851	2	2	-	AAM25273.1	-	-	-	-	TCO57806.1
852	2	2	-	AAM24346.1	-	-	-	-	TCO52804.1
853	3	3	-	AAM24444.1	-	-	-	HBT50042.1	TCO54540.1
854	5	5	-	AAM25136.1	KKC29212.1	-	KUK09418.1	HBT49689.1	TCO68150.1
855	5	5	-	AAM25137.1	KKC29213.1	-	KUK09419.1	HBT49688.1	TCO68151.1
856	2	2	-	AAM25199.1	-	-	-	-	TCO68216.1
857	2	2	-	AAM25200.1	-	-	-	-	TCO68215.1
858	2	2	-	AAM25201.1	-	-	-	-	TCO68217.1
859	2	2	-	AAM25202.1	-	-	-	-	TCO68218.1
860	2	2	-	AAM25214.1	-	-	-	-	TCO68228.1
861	2	2	-	AAM25215.1	-	-	-	-	TCO68229.1
862	3	3	-	-	-	-	KUK09314.1	HBT50014.1	TCO67009.1
863	2	2	-	AAM25283.1	-	-	-	-	TCO55510.1
864	2	2	-	AAM25284.1	-	-	-	-	TCO55511.1
865	2	2	-	AAM25285.1	-	-	-	-	TCO55512.1
866	2	2	-	AAM25286.1	-	-	-	-	TCO55514.1
867	4	4	-	AAM25306.1	KKC29041.1	-	KUK09602.1	-	TCO67490.1
868	3	3	-	AAM25321.1	KKC29060.1	-	-	-	TCO67511.1
869	4	4	-	AAM25345.1	KKC29084.1	-	KUK08048.1	-	TCO67534.1
870	3	3	-	AAM25391.1	KKC29136.1	-	-	-	TCO66967.1
871	2	2	-	AAM25500.1	-	-	-	-	TCO53409.1
872	2	2	-	-	-	-	KUK08229.1	HBT49828.1	-
873	2	2	-	-	-	-	KUK07913.1	HBT49777.1	-
874	2	2	-	-	-	-	KUK07914.1	HBT49778.1	-
875	2	2	-	-	-	-	KUK07915.1	HBT49779.1	-
876	2	2	-	-	-	-	KUK07916.1	HBT49780.1	-
877	2	2	-	-	-	-	KUK07917.1	HBT49781.1	-
878	2	2	-	-	-	-	KUK07933.1	HBT50103.1	-
879	2	2	-	-	-	-	KUK07934.1	HBT50102.1	-
880	2	2	-	-	-	-	KUK07956.1	HBT49762.1	-
881	2	2	-	-	-	-	KUK07957.1	HBT49763.1	-
882	2	2	-	-	-	-	KUK08202.1	HBT49033.1	-
883	2	2	-	-	-	-	KUK07891.1	HBT49774.1	-
884	2	2	-	-	-	-	KUK08278.1	HBT50443.1	-
885	2	2	-	-	-	-	KUK08337.1	HBT48826.1	-
886	2	2	-	-	-	-	KUK08364.1	HBT49891.1	-
887	2	2	-	-	-	-	KUK08365.1	HBT49976.1	-
888	2	2	-	-	-	-	KUK08366.1	HBT49977.1	-
889	2	2	-	-	-	-	KUK08368.1	HBT49978.1	-
890	2	2	-	-	-	-	KUK08369.1	HBT49979.1	-
891	2	2	-	-	-	-	KUK08370.1	HBT49980.1	-
892	2	2	-	-	-	-	KUK08371.1	HBT49981.1	-
893	2	2	-	-	-	-	KUK07826.1	HBT49284.1	-
894	2	2	-	-	KKC30203.1	-	-	HBT50482.1	-
895	2	2	-	-	KKC30205.1	-	-	HBT50484.1	-
896	2	2	-	-	KKC30206.1	-	-	HBT50485.1	-
897	2	2	-	-	KKC30208.1	-	-	HBT50487.1	-
898	2	2	-	-	-	-	KUK07783.1	HBT49837.1	-
899	2	2	-	-	-	-	KUK07784.1	HBT49838.1	-
900	2	2	-	-	-	-	KUK07785.1	HBT49839.1	-
901	2	2	-	-	-	-	KUK07798.1	HBT50116.1	-
902	2	2	-	-	-	-	KUK07800.1	HBT48509.1	-
903	2	2	-	-	-	-	KUK07806.1	HBT49836.1	-
904	2	2	-	-	-	-	KUK08372.1	HBT49982.1	-
905	2	2	-	-	-	-	KUK07827.1	HBT49285.1	-
906	2	2	-	-	-	-	KUK07829.1	HBT49288.1	-
907	2	2	-	-	-	-	KUK07832.1	HBT49757.1	-
908	2	2	-	-	-	-	KUK07833.1	HBT49758.1	-
909	2	2	-	-	-	-	KUK07834.1	HBT49759.1	-
910	2	2	-	-	-	-	KUK07855.1	HBT50253.1	-
911	2	2	-	-	-	-	KUK07873.1	HBT49112.1	-
912	2	2	-	-	-	-	KUK07889.1	HBT49772.1	-
913	2	2	-	-	-	-	KUK07890.1	HBT49773.1	-
914	2	2	-	-	-	-	KUK09263.1	HBT48914.1	-
915	2	2	-	-	-	-	KUK08685.1	HBT49843.1	-
916	2	2	-	-	-	-	KUK08686.1	HBT49842.1	-
917	2	2	-	-	-	-	KUK08687.1	HBT49841.1	-
918	2	2	-	-	-	-	KUK08688.1	HBT49840.1	-
919	2	2	-	-	-	-	KUK08909.1	HBT50241.1	-
920	2	2	-	-	-	-	KUK08929.1	HBT49499.1	-
921	2	2	-	-	-	-	KUK09105.1	HBT50466.1	-
922	2	2	-	-	-	-	KUK09179.1	HBT48872.1	-
923	2	2	-	-	-	-	KUK09257.1	HBT48917.1	-
924	2	2	-	-	-	-	KUK09262.1	HBT48915.1	-
925	2	2	-	-	-	-	KUK08684.1	HBT49844.1	-
926	2	2	-	-	-	-	KUK09264.1	HBT48913.1	-
927	2	2	-	-	-	-	KUK09289.1	HBT48925.1	-
928	2	2	-	-	-	-	KUK09290.1	HBT48926.1	-
929	2	2	-	-	-	-	KUK09291.1	HBT48927.1	-
930	2	2	-	-	-	-	KUK09292.1	HBT48928.1	-
931	2	2	-	-	-	-	KUK09293.1	HBT48929.1	-
932	2	2	-	-	-	-	KUK09379.1	HBT49661.1	-
933	2	2	-	-	-	-	KUK09518.1	HBT49963.1	-
934	2	2	-	-	-	-	KUK09556.1	HBT48686.1	-
935	2	2	-	-	-	-	KUK08579.1	HBT50400.1	-
936	2	2	-	-	-	-	KUK08398.1	HBT50134.1	-
937	2	2	-	-	-	-	KUK08462.1	HBT48510.1	-
938	2	2	-	-	-	-	KUK08465.1	HBT48513.1	-
939	2	2	-	-	-	-	KUK08466.1	HBT48514.1	-
940	2	2	-	-	-	-	KUK08467.1	HBT48515.1	-
941	2	2	-	-	-	-	KUK08468.1	HBT48516.1	-
942	2	2	-	-	-	-	KUK08469.1	HBT48517.1	-
943	2	2	-	-	-	-	KUK08470.1	HBT48518.1	-
944	2	2	-	-	-	-	KUK08471.1	HBT48519.1	-
945	2	2	-	-	-	-	KUK08549.1	HBT50277.1	-
946	2	2	-	-	KKC30433.1	-	-	HBT50421.1	-
947	2	2	-	-	-	-	KUK08580.1	HBT50399.1	-
948	2	2	-	-	-	-	KUK08581.1	HBT50398.1	-
949	2	2	-	-	-	-	KUK08582.1	HBT50397.1	-
950	2	2	-	-	-	-	KUK08621.1	HBT49662.1	-
951	2	2	-	-	-	-	KUK08649.1	HBT49063.1	-
952	2	2	-	-	-	-	KUK08676.1	HBT49849.1	-
953	2	2	-	-	-	-	KUK08677.1	HBT49848.1	-
954	2	2	-	-	-	-	KUK08678.1	HBT49847.1	-
955	2	2	-	-	-	-	KUK08683.1	HBT49845.1	-
956	2	2	-	AAM25760.1	KKC28609.1	-	-	-	-
957	2	2	-	-	-	-	-	HBT49298.1	TCO66963.1
958	2	2	-	-	-	-	-	HBT49299.1	TCO66962.1
959	2	2	-	-	-	-	-	HBT49300.1	TCO66961.1
960	2	2	-	-	-	-	-	HBT49301.1	TCO66959.1
961	2	2	-	-	-	-	-	HBT49505.1	TCO55414.1
962	2	2	-	-	-	-	-	HBT49506.1	TCO55413.1
963	2	2	-	AAM25830.1	KKC28530.1	-	-	-	-
964	2	2	-	AAM25831.1	KKC28531.1	-	-	-	-
965	2	2	-	AAM25833.1	KKC28532.1	-	-	-	-
966	2	2	-	AAM24394.1	KKC28543.1	-	-	-	-
967	2	2	-	-	-	-	-	HBT49297.1	TCO66964.1
968	2	2	-	AAM25763.1	KKC28612.1	-	-	-	-
969	2	2	-	AAM25668.1	KKC28726.1	-	-	-	-
970	4	4	-	AAM25554.1	KKC28758.1	-	KUK09184.1	HBT48877.1	-
971	2	2	-	AAM25393.1	KKC29138.1	-	-	-	-
972	2	2	-	AAM25396.1	KKC29141.1	-	-	-	-
973	2	2	-	AAM25397.1	KKC29142.1	-	-	-	-
974	2	2	-	AAM25110.1	KKC29183.1	-	-	-	-
975	2	2	-	AAM25111.1	KKC29184.1	-	-	-	-
976	2	2	-	AAM25112.1	KKC29185.1	-	-	-	-
977	2	2	-	-	-	-	-	HBT48600.1	TCO60403.1
978	3	3	-	-	-	-	KUK09315.1	HBT50013.1	TCO67008.1
979	3	3	-	-	-	-	KUK09405.1	HBT48846.1	TCO67958.1
980	3	3	-	-	-	-	KUK09478.1	HBT50367.1	TCO66830.1
981	3	3	-	-	-	-	KUK09594.1	HBT48648.1	TCO53325.1
982	2	2	-	-	-	-	KUK09595.1	-	TCO67501.1
983	2	2	-	-	-	-	KUK09631.1	-	TCO60052.1
984	2	2	-	-	-	-	KUK09632.1	-	TCO60053.1
985	3	3	-	-	-	-	KUK09636.1	HBT48787.1	TCO60056.1
986	2	2	-	-	-	-	KUK09821.1	-	TCO57522.1
987	2	2	-	-	-	-	-	HBT48298.1	TCO55412.1
988	2	2	-	AAM25113.1	KKC29186.1	-	-	-	-
989	2	2	-	-	-	-	-	HBT48601.1	TCO60404.1
990	2	2	-	-	-	-	-	HBT48604.1	TCO60408.1
991	2	2	-	-	-	-	-	HBT48605.1	TCO60409.1
992	2	2	-	-	-	-	-	HBT48861.1	TCO55408.1
993	2	2	-	-	-	-	-	HBT48862.1	TCO55406.1
994	2	2	-	-	-	-	-	HBT48863.1	TCO55405.1
995	2	2	-	-	-	-	-	HBT49294.1	TCO66968.1
996	2	2	-	-	-	-	-	HBT49295.1	TCO66966.1
997	2	2	-	-	-	-	-	HBT49296.1	TCO66965.1
998	2	2	-	-	KKC28887.1	-	-	HBT48479.1	-
999	2	2	-	-	KKC30358.1	-	KUK08160.1	-	-
1000	3	3	-	-	KKC30893.1	-	KUK08450.1	HBT48622.1	-
1001	3	3	-	-	KKC30741.1	-	KUK08464.1	HBT48512.1	-
1002	2	2	-	-	KKC28781.1	-	KUK09189.1	-	-
1003	2	2	-	-	KKC28846.1	-	KUK09312.1	-	-
1004	2	2	-	-	KKC30159.1	-	KUK09394.1	-	-
1005	2	2	-	-	KKC28700.1	-	-	HBT48275.1	-
1006	2	2	-	-	KKC30501.1	-	-	HBT48336.1	-
1007	2	2	-	-	KKC30502.1	-	-	HBT48337.1	-
1008	2	2	-	-	KKC28584.1	-	-	HBT48409.1	-
1009	2	2	-	AAM24336.1	-	-	-	HBT49307.1	-
1010	2	2	-	-	KKC30209.1	-	-	HBT49106.1	-
1011	2	2	-	-	KKC29817.1	-	-	HBT49868.1	-
1012	2	2	-	-	KKC29386.1	-	-	HBT49919.1	-
1013	2	2	-	-	KKC30446.1	-	-	HBT50410.1	-
1014	2	2	-	-	KKC30441.1	-	-	HBT50413.1	-
1015	2	2	-	-	KKC30438.1	-	-	HBT50416.1	-
1016	2	2	-	-	KKC30437.1	-	-	HBT50417.1	-
1017	2	2	-	-	KKC30435.1	-	-	HBT50419.1	-
1018	2	2	-	-	KKC30434.1	-	-	HBT50420.1	-
1019	2	2	-	AAM23499.1	KKC30763.1	-	-	-	-
1020	2	2	-	AAM25114.1	KKC29187.1	-	-	-	-
1021	2	2	-	AAM25118.1	KKC29192.1	-	-	-	-
1022	2	2	-	AAM24985.1	KKC29338.1	-	-	-	-
1023	2	2	-	AAM24753.1	KKC29496.1	-	-	-	-
1024	2	2	-	AAM24319.1	KKC29852.1	-	-	-	-
1025	2	2	-	AAM24343.1	KKC29867.1	-	-	-	-
1026	2	2	-	AAM24386.1	KKC29901.1	-	-	-	-
1027	3	3	-	AAM24378.1	KKC29911.1	-	KUK07963.1	-	-
1028	2	2	-	AAM24216.1	KKC29986.1	-	-	-	-
1029	2	2	-	AAM24042.1	KKC30142.1	-	-	-	-
1030	2	2	-	-	KKC30771.1	ERM92666.1	-	-	-
1031	2	2	-	AAM23381.1	KKC30882.1	-	-	-	-
1032	2	2	-	AAM23915.1	-	-	KUK08033.1	-	-
1033	2	2	-	AAM24868.1	-	-	KUK08443.1	-	-
1034	2	2	-	AAM25548.1	-	-	KUK09177.1	-	-
1035	3	3	-	AAM25549.1	-	-	KUK09178.1	HBT48871.1	-
1036	3	3	-	AAM25550.1	-	-	KUK09180.1	HBT48873.1	-
1037	2	2	-	AAM23966.1	-	-	-	HBT48976.1	-
1038	2	2	-	AAM24922.1	-	-	-	HBT49187.1	-
1039	2	2	-	AAM24338.1	-	-	-	HBT49306.1	-
1040	3	3	HKI81_00270	-	KKC28686.1	-	-	-	TCO61502.1
1041	4	4	HKI81_08160	-	-	-	KUK09592.1	HBT48650.1	TCO54637.1
1042	3	3	HKI81_13900	-	KKC30543.1	-	-	-	TCO55250.1
1043	3	3	HKI81_12855	-	KKC30541.1	-	-	-	TCO55251.1
1044	5	5	HKI81_13125	-	KKC30913.1	-	KUK08062.1	HBT48964.1	TCO57491.1
1045	5	5	HKI81_13120	-	KKC30915.1	-	KUK08060.1	HBT48467.1	TCO57492.1
1046	4	4	HKI81_13115	-	-	-	KUK08059.1	HBT48468.1	TCO57493.1
1047	4	4	HKI81_13110	-	-	-	KUK08058.1	HBT48469.1	TCO57494.1
1048	4	4	HKI81_13100	-	-	-	KUK08315.1	HBT48350.1	TCO57496.1
1049	4	4	HKI81_13095	-	-	-	KUK08316.1	HBT48351.1	TCO57497.1
1050	2	2	HKI81_14250	-	-	-	-	-	TCO61500.1
1051	4	4	HKI81_08145	-	-	-	KUK09589.1	HBT48653.1	TCO54634.1
1052	3	3	HKI81_00305	-	KKC28691.1	-	-	-	TCO61510.1
1053	3	3	HKI81_10830	-	KKC30572.1	-	-	-	TCO63292.1
1054	3	3	HKI81_07130	-	KKC30661.1	-	-	-	TCO66339.1
1055	4	4	HKI81_04335	-	-	-	KUK08655.1	HBT49970.1	TCO67630.1
1056	4	4	HKI81_04340	-	-	-	KUK08654.1	HBT49971.1	TCO67631.1
1057	5	5	HKI81_11450	-	KKC30315.1	-	KUK09108.1	HBT50090.1	TCO67703.1
1058	3	3	HKI81_06125	-	KKC30758.1	-	-	-	TCO68648.1
1059	3	3	HKI81_06130	-	KKC30759.1	-	-	-	TCO68649.1
1060	3	3	HKI81_06135	-	KKC30760.1	-	-	-	TCO68650.1
1061	3	3	HKI81_06315	-	-	-	KUK08463.1	HBT48511.1	-
1062	2	2	HKI81_08185	-	-	-	-	-	TCO54018.1
1063	5	5	HKI81_07985	AAM25883.1	KKC28426.1	-	KUK08572.1	-	TCO64213.1
1064	5	5	HKI81_07960	AAM25888.1	KKC28432.1	-	KUK08577.1	-	TCO64208.1
1065	6	6	HKI81_07945	AAM25891.1	KKC28435.1	-	KUK08213.1	HBT49581.1	TCO64205.1
1066	6	6	HKI81_07890	AAM25902.1	KKC28447.1	-	KUK08771.1	HBT49570.1	TCO64194.1
1067	2	2	HKI81_11970	-	-	-	-	-	TCO53851.1
1068	2	2	HKI81_08220	-	-	-	-	-	TCO53907.1
1069	3	3	HKI81_08215	-	KKC28793.1	-	-	-	TCO53908.1
1070	2	2	HKI81_08205	-	-	-	-	-	TCO53910.1
1071	3	3	HKI81_08200	-	KKC28796.1	-	-	-	TCO53911.1
1072	4	4	HKI81_11910	-	KKC28504.1	-	-	HBT48675.1	TCO53960.1
1073	4	4	HKI81_08105	-	KKC28488.1	-	KUK09581.1	HBT48661.1	-
1074	2	2	HKI81_08190	-	-	-	-	-	TCO54019.1
1075	4	4	HKI81_11945	-	-	-	KUK09560.1	HBT48682.1	TCO54469.1
1076	4	4	HKI81_11940	-	-	-	KUK09561.1	HBT48681.1	TCO54470.1
1077	4	4	HKI81_11935	-	-	-	KUK09562.1	HBT48680.1	TCO54471.1
1078	4	4	HKI81_08120	-	-	-	KUK09584.1	HBT48658.1	TCO54629.1
1079	4	4	HKI81_08125	-	-	-	KUK09585.1	HBT48657.1	TCO54630.1
1080	4	4	HKI81_08130	-	-	-	KUK09586.1	HBT48656.1	TCO54631.1
1081	4	4	HKI81_08135	-	-	-	KUK09587.1	HBT48655.1	TCO54632.1
1082	4	4	HKI81_08140	-	-	-	KUK09588.1	HBT48654.1	TCO54633.1
1083	3	3	-	AAM23524.1	KKC30792.1	ERM92664.1	-	-	-
1084	2	2	HKI81_00825	-	KKC30139.1	-	-	-	-
1085	2	2	HKI81_12265	-	KKC30221.1	-	-	-	-
1086	2	2	HKI81_10895	-	KKC30444.1	-	-	-	-
1087	2	2	HKI81_13835	-	KKC30462.1	-	-	-	-
1088	2	2	HKI81_12060	-	KKC30494.1	-	-	-	-
1089	2	2	HKI81_04135	-	-	-	KUK07766.1	-	-
1090	2	2	HKI81_01515	-	-	-	KUK07807.1	-	-
1091	4	4	-	AAM23496.1	-	ERM92625.1	KUK08266.1	HBT50094.1	-
1092	4	4	-	AAM23500.1	KKC30764.1	ERM92619.1	-	-	TCO68653.1
1093	3	3	-	AAM23523.1	KKC30791.1	ERM92665.1	-	-	-
1094	2	2	HKI81_13590	-	KKC29874.1	-	-	-	-
1095	3	3	-	AAM23525.1	KKC30793.1	ERM92595.1	-	-	-
1096	3	3	-	AAM23527.1	KKC30795.1	ERM92663.1	-	-	-
1097	3	3	-	AAM23529.1	KKC30796.1	ERM92662.1	-	-	-
1098	4	4	-	AAM23532.1	KKC30799.1	ERM92661.1	-	-	TCO56305.1
1099	3	3	-	AAM23536.1	KKC30801.1	ERM92660.1	-	-	-
1100	3	3	-	AAM23537.1	KKC30802.1	ERM92659.1	-	-	-
1101	5	5	-	AAM23631.1	-	ERM91550.1	KUK08252.1	HBT48628.1	TCO66360.1
1102	5	5	-	AAM23633.1	-	ERM91552.1	KUK08254.1	HBT48626.1	TCO66358.1
1103	4	4	-	AAM23634.1	-	ERM91553.1	-	HBT48625.1	TCO66357.1
1104	3	3	HKI81_10900	-	KKC30445.1	-	-	HBT50411.1	-
1105	4	4	HKI81_11875	-	KKC28497.1	-	KUK09573.1	HBT48668.1	-
1106	2	2	HKI81_07740	-	-	-	-	HBT48950.1	-
1107	3	3	HKI81_12945	-	KKC30520.1	-	-	HBT49076.1	-
1108	4	4	HKI81_13955	-	KKC29383.1	-	KUK08025.1	HBT49181.1	-
1109	2	2	HKI81_01935	-	-	-	-	HBT49184.1	-
1110	2	2	HKI81_12875	-	-	-	-	HBT49191.1	-
1111	2	2	HKI81_12870	-	-	-	-	HBT49192.1	-
1112	3	3	HKI81_12865	-	KKC30540.1	-	-	HBT49193.1	-
1113	3	3	HKI81_01525	-	-	-	KUK08682.1	HBT49846.1	-
1114	2	2	HKI81_00555	-	-	-	-	HBT50175.1	-
1115	3	3	HKI81_12955	AAM25847.1	-	-	-	-	TCO55252.1
1116	2	2	HKI81_00250	-	KKC28682.1	-	-	-	-
1117	2	2	HKI81_00260	-	KKC28684.1	-	-	-	-
1118	2	2	HKI81_00265	-	KKC28685.1	-	-	-	-
1119	2	2	HKI81_00275	-	KKC28687.1	-	-	-	-
1120	2	2	HKI81_08225	-	KKC28791.1	-	-	-	-
1121	2	2	HKI81_08195	-	KKC28798.1	-	-	-	-
1122	2	2	HKI81_11045	-	KKC28799.1	-	-	-	-
1123	2	2	HKI81_11050	-	KKC28800.1	-	-	-	-
1124	3	3	HKI81_08085	-	KKC28806.1	-	KUK09577.1	-	-
1125	4	4	HKI81_12980	AAM24770.1	KKC29518.1	-	-	-	TCO61295.1
1126	6	6	HKI81_12430	AAM24585.1	KKC29688.1	-	KUK09655.1	HBT48769.1	TCO60073.1
1127	6	6	HKI81_12435	AAM24586.1	KKC29689.1	-	KUK09654.1	HBT48770.1	TCO60072.1
1128	6	6	HKI81_05600	AAM24598.1	KKC29701.1	-	KUK09642.1	HBT48782.1	TCO60060.1
1129	6	6	HKI81_05435	AAM24630.1	KKC29609.1	-	KUK09848.1	HBT49391.1	TCO67767.1
1130	6	6	HKI81_05420	AAM24634.1	KKC29612.1	-	KUK09851.1	HBT49394.1	TCO67770.1
1131	6	6	HKI81_02585	AAM24677.1	KKC29656.1	-	KUK09894.1	HBT49437.1	TCO67813.1
1132	5	5	HKI81_02795	AAM24687.1	-	-	KUK09904.1	HBT49447.1	TCO67823.1
1133	6	6	HKI81_02960	AAM24718.1	KKC29567.1	-	KUK09936.1	HBT49480.1	TCO67856.1
1134	6	6	HKI81_12530	AAM24737.1	KKC29477.1	-	KUK07843.1	HBT50249.1	TCO60388.1
1135	6	6	HKI81_12500	AAM24743.1	KKC29484.1	-	KUK08156.1	HBT50243.1	TCO60394.1
1136	6	6	HKI81_12380	AAM24575.1	KKC29678.1	-	KUK09665.1	HBT48759.1	TCO60083.1
1137	3	3	HKI81_02475	AAM24810.1	-	-	-	-	TCO61336.1
1138	6	6	HKI81_02240	AAM24848.1	KKC29396.1	-	KUK08496.1	HBT49232.1	TCO66933.1
1139	6	6	HKI81_02165	AAM24864.1	KKC29413.1	-	KUK08439.1	HBT48451.1	TCO66948.1
1140	5	5	HKI81_01995	AAM24913.1	-	-	KUK09322.1	HBT50007.1	TCO67001.1
1141	5	5	HKI81_06810	AAM24947.1	-	-	KUK09513.1	HBT49959.1	TCO61780.1
1142	5	5	HKI81_06815	AAM24948.1	-	-	KUK09512.1	HBT49958.1	TCO61779.1
1143	6	6	HKI81_07280	AAM25017.1	KKC29299.1	-	KUK09795.1	HBT49728.1	TCO63619.1
1144	6	6	HKI81_07300	AAM25021.1	KKC29283.1	-	KUK09791.1	HBT49724.1	TCO63615.1
1145	6	6	HKI81_07390	AAM25036.1	KKC29259.1	-	KUK09776.1	HBT49710.1	TCO63599.1
1146	6	6	HKI81_13595	AAM24348.1	KKC29873.1	-	KUK07871.1	HBT49770.1	TCO68319.1
1147	6	6	HKI81_01765	AAM24226.1	KKC29997.1	-	KUK09243.1	HBT50323.1	TCO63905.1
1148	5	5	HKI81_01715	AAM24236.1	-	-	KUK09233.1	HBT50428.1	TCO63895.1
1149	5	5	HKI81_01385	AAM24267.1	-	-	KUK08747.1	HBT50470.1	TCO63864.1
1150	5	5	HKI81_01365	AAM24271.1	-	-	KUK08743.1	HBT48503.1	TCO63860.1
1151	4	4	HKI81_01360	AAM24272.1	-	-	KUK08742.1	-	TCO63859.1
1152	6	6	HKI81_01340	AAM24276.1	KKC29820.1	-	KUK08738.1	HBT49865.1	TCO63855.1
1153	6	6	HKI81_01325	AAM24278.1	KKC29823.1	-	KUK08735.1	HBT49862.1	TCO63852.1
1154	3	3	HKI81_11305	AAM24285.1	-	-	-	-	TCO59019.1
1155	4	4	HKI81_13615	AAM24333.1	-	-	-	HBT49310.1	TCO55328.1
1156	4	4	HKI81_13620	AAM24340.1	-	-	-	HBT49304.1	TCO55321.1
1157	6	6	HKI81_07395	AAM25038.1	KKC29261.1	-	KUK09775.1	HBT49709.1	TCO63598.1
1158	5	5	HKI81_13235	AAM24366.1	-	-	KUK08821.1	HBT49550.1	TCO68338.1
1159	6	6	HKI81_12140	AAM24419.1	KKC29784.1	-	KUK09160.1	HBT49530.1	TCO68355.1
1160	2	2	HKI81_02485	AAM24447.1	-	-	-	-	-
1161	2	2	HKI81_13845	AAM24450.1	-	-	-	-	-
1162	5	5	HKI81_12710	AAM24472.1	-	-	KUK08008.1	HBT48434.1	TCO68383.1
1163	6	6	HKI81_05920	AAM24510.1	KKC29766.1	-	KUK09721.1	HBT50150.1	TCO68421.1
1164	6	6	HKI81_05830	AAM24528.1	KKC29737.1	-	KUK09739.1	HBT48711.1	TCO68439.1
1165	6	6	HKI81_05740	AAM24546.1	KKC29716.1	-	KUK09757.1	HBT48729.1	TCO68457.1
1166	6	6	HKI81_05665	AAM24560.1	KKC29709.1	-	KUK09679.1	HBT48744.1	TCO68472.1
1167	5	5	HKI81_00435	AAM25756.1	KKC28607.1	-	-	HBT48527.1	TCO61536.1
1168	4	4	HKI81_00225	AAM25714.1	KKC28676.1	-	-	HBT48889.1	-
1169	4	4	HKI81_00235	AAM25716.1	KKC28678.1	-	-	HBT48891.1	-
1170	4	4	HKI81_00245	AAM25718.1	KKC28680.1	-	-	HBT48893.1	-
1171	4	4	HKI81_00255	AAM25721.1	KKC28683.1	-	-	HBT48894.1	-
1172	3	3	HKI81_00335	AAM25735.1	KKC28585.1	-	-	-	-
1173	4	4	HKI81_00410	AAM25751.1	KKC28602.1	-	-	-	TCO61531.1
1174	5	5	HKI81_00415	AAM25752.1	KKC28603.1	-	-	HBT48523.1	TCO61532.1
1175	5	5	HKI81_00420	AAM25753.1	KKC28604.1	-	-	HBT48524.1	TCO61533.1
1176	5	5	HKI81_00425	AAM25754.1	KKC28605.1	-	-	HBT48525.1	TCO61534.1
1177	5	5	HKI81_00430	AAM25755.1	KKC28606.1	-	-	HBT48526.1	TCO61535.1
1178	4	4	HKI81_00220	AAM25713.1	KKC28675.1	-	-	HBT48888.1	-
1179	5	5	HKI81_00440	AAM25759.1	KKC28608.1	-	-	HBT48528.1	TCO63545.1
1180	3	3	HKI81_00455	AAM25762.1	KKC28611.1	-	-	-	-
1181	6	6	HKI81_00530	AAM25790.1	KKC28657.1	-	KUK08876.1	HBT50180.1	TCO63522.1
1182	6	6	HKI81_00630	AAM25810.1	KKC28578.1	-	KUK08394.1	HBT50160.1	TCO57637.1
1183	6	6	HKI81_00645	AAM25813.1	KKC28581.1	-	KUK08391.1	HBT50157.1	TCO57640.1
1184	5	5	HKI81_11000	AAM25816.1	-	-	KUK08388.1	HBT50154.1	TCO57653.1
1185	3	3	HKI81_12880	AAM25835.1	KKC28534.1	-	-	-	-
1186	6	6	HKI81_12895	AAM25839.1	KKC28539.1	-	KUK09256.1	HBT48918.1	TCO57936.1
1187	2	2	HKI81_12900	AAM25843.1	-	-	-	-	-
1188	5	5	HKI81_13445	AAM25387.1	KKC29129.1	-	-	HBT49921.1	TCO67580.1
1189	6	6	HKI81_04985	AAM25052.1	KKC29278.1	-	KUK07859.1	HBT49764.1	TCO63584.1
1190	6	6	HKI81_05195	AAM25091.1	KKC29157.1	-	KUK07949.1	HBT48302.1	TCO55336.1
1191	6	6	HKI81_03520	AAM25138.1	KKC29215.1	-	KUK09420.1	HBT49687.1	TCO68152.1
1192	6	6	HKI81_03550	AAM25145.1	KKC29223.1	-	KUK09426.1	HBT49681.1	TCO68159.1
1193	6	6	HKI81_03695	AAM25172.1	KKC29003.1	-	KUK08377.1	HBT48547.1	TCO68188.1
1194	4	4	HKI81_03780	AAM25189.1	KKC29021.1	-	-	-	TCO68205.1
1195	6	6	HKI81_09725	AAM25311.1	KKC29047.1	-	KUK09601.1	HBT48820.1	TCO67495.1
1196	5	5	HKI81_08470	AAM25357.1	KKC29099.1	-	-	HBT48438.1	TCO67548.1
1197	6	6	HKI81_08510	AAM25365.1	KKC29107.1	-	KUK08330.1	HBT48590.1	TCO67556.1
1198	5	5	HKI81_13450	AAM25386.1	KKC29128.1	-	-	HBT49920.1	TCO67579.1
1199	3	3	-	AAM23678.1	-	ERM90805.1	-	-	TCO66315.1
1200	5	5	HKI81_13440	AAM25388.1	KKC29130.1	-	-	HBT49922.1	TCO67581.1
1201	6	6	HKI81_03180	AAM25423.1	KKC28991.1	-	KUK08979.1	HBT49791.1	TCO56416.1
1202	3	3	HKI81_03275	AAM25442.1	-	-	-	-	TCO56112.1
1203	2	2	HKI81_08590	AAM25485.1	-	-	-	-	-
1204	6	6	HKI81_06640	AAM25578.1	KKC28841.1	-	KUK09307.1	HBT48938.1	TCO54704.1
1205	6	6	HKI81_06630	AAM25580.1	KKC28843.1	-	KUK09309.1	HBT48940.1	TCO54706.1
1206	3	3	HKI81_06345	AAM25637.1	-	-	-	-	TCO66251.1
1207	4	4	HKI81_09565	AAM25646.1	-	-	KUK08757.1	-	TCO66243.1
1208	6	6	HKI81_09515	AAM25657.1	KKC28712.1	-	KUK08452.1	HBT48620.1	TCO66233.1
1209	3	3	-	AAM25708.1	KKC28670.1	ERM91082.1	-	-	-
1210	3	3	-	AAM25389.1	KKC29131.1	ERM90744.1	-	-	-
1211	5	5	-	AAM25555.1	KKC28759.1	ERM93328.1	KUK09185.1	HBT48878.1	-
1212	5	5	-	AAM25556.1	KKC28772.1	ERM93327.1	KUK09186.1	HBT48879.1	-
1213	3	3	-	AAM25589.1	-	ERM92934.1	-	-	TCO66302.1
1214	5	5	-	AAM25610.1	-	ERM92915.1	KUK08134.1	HBT48691.1	TCO66834.1
1215	3	3	-	AAM25611.1	-	ERM92916.1	-	-	TCO66276.1
1216	4	4	-	AAM25616.1	KKC28918.1	ERM92921.1	-	-	TCO66271.1
1217	3	3	-	AAM25639.1	-	ERM90954.1	-	HBT48475.1	-
1218	2	2	-	AAM25705.1	-	ERM91095.1	-	-	-
1219	6	6	-	AAM25706.1	KKC28668.1	ERM91080.1	KUK07925.1	HBT50385.1	TCO61494.1
1220	2	2	-	AAM25281.1	-	ERM91528.1	-	-	-
1221	2	2	-	AAM25731.1	-	ERM93103.1	-	-	-
1222	2	2	-	AAM25742.1	-	ERM93107.1	-	-	-
1223	5	5	-	AAM25840.1	KKC28540.1	ERM92957.1	-	HBT49021.1	TCO57937.1
1224	5	5	-	AAM25841.1	KKC28541.1	ERM92956.1	-	HBT49020.1	TCO57938.1
1225	3	3	-	AAM25851.1	KKC28542.1	ERM92955.1	-	-	-
1226	3	3	-	AAM25856.1	-	ERM91630.1	-	-	TCO64229.1
1227	2	2	-	AAM25869.1	-	ERM92925.1	-	-	-
1228	2	2	-	-	KKC28438.1	ERM91634.1	-	-	-
1229	3	3	-	-	KKC28464.1	ERM91283.1	KUK08601.1	-	-
1230	2	2	-	AAM25255.1	-	ERM91505.1	-	-	-
1231	2	2	-	AAM25231.1	-	ERM91498.1	-	-	-
1232	3	3	-	AAM25232.1	-	ERM91472.1	-	-	TCO68247.1
1233	2	2	-	AAM25237.1	-	ERM91477.1	-	-	-
1234	3	3	-	AAM25242.1	-	ERM91483.1	-	-	TCO68244.1
1235	3	3	-	AAM25244.1	-	ERM91497.1	-	-	TCO68245.1
1236	3	3	-	AAM25249.1	-	ERM91500.1	-	-	TCO57784.1
1237	2	2	-	AAM25251.1	-	ERM91486.1	-	-	-
1238	2	2	-	AAM25252.1	-	ERM91502.1	-	-	-
1239	2	2	-	AAM25253.1	-	ERM91503.1	-	-	-
1240	2	2	-	AAM25254.1	-	ERM91504.1	-	-	-
1241	2	2	-	-	KKC28481.1	ERM92462.1	-	-	-
1242	2	2	-	AAM25257.1	-	ERM91509.1	-	-	-
1243	3	3	-	AAM25260.1	-	ERM91510.1	-	-	TCO57790.1
1244	3	3	-	AAM25262.1	-	ERM91512.1	-	-	TCO57792.1
1245	3	3	-	AAM25263.1	-	ERM91513.1	-	-	TCO57793.1
1246	3	3	-	AAM25272.1	-	ERM91519.1	-	-	TCO57803.1
1247	3	3	-	AAM25274.1	-	ERM91522.1	-	-	TCO57805.1
1248	3	3	-	AAM25275.1	-	ERM91524.1	-	-	TCO55496.1
1249	3	3	-	AAM25278.1	-	ERM91489.1	-	-	TCO55505.1
1250	3	3	-	AAM25279.1	-	ERM91490.1	-	-	TCO55506.1
1251	5	5	-	-	KKC30254.1	ERM90820.1	KUK08104.1	HBT49513.1	TCO60221.1
1252	3	3	-	-	KKC30217.1	ERM92711.1	-	-	TCO60254.1
1253	3	3	-	-	KKC30218.1	ERM92710.1	-	-	TCO60253.1
1254	2	2	-	-	KKC30222.1	ERM92704.1	-	-	-
1255	2	2	-	-	KKC30223.1	ERM92703.1	-	-	-
1256	3	3	-	-	KKC30224.1	ERM90872.1	-	HBT49101.1	-
1257	4	4	-	-	KKC30225.1	ERM90873.1	KUK08664.1	HBT49100.1	-
1258	4	4	-	-	KKC30226.1	ERM90874.1	KUK08665.1	HBT49099.1	-
1259	2	2	-	-	KKC30227.1	ERM90875.1	-	-	-
1260	4	4	-	-	KKC30228.1	ERM90876.1	KUK08666.1	HBT49098.1	-
1261	4	4	-	-	KKC30230.1	ERM90877.1	KUK08667.1	HBT49097.1	-
1262	5	5	-	-	KKC30134.1	ERM92254.1	KUK08629.1	HBT49810.1	TCO67989.1
1263	2	2	-	-	KKC30281.1	ERM91316.1	-	-	-
1264	3	3	-	-	KKC30336.1	ERM92773.1	-	-	TCO67665.1
1265	4	4	-	-	KKC30344.1	ERM92769.1	KUK08429.1	-	TCO67672.1
1266	2	2	-	-	KKC30379.1	ERM91790.1	-	-	-
1267	2	2	-	-	KKC30486.1	ERM92531.1	-	-	-
1268	2	2	-	-	KKC30487.1	ERM92142.1	-	-	-
1269	3	3	-	-	KKC30512.1	ERM93312.1	KUK07849.1	-	-
1270	4	4	-	-	KKC30627.1	ERM91093.1	-	HBT50380.1	TCO61489.1
1271	2	2	-	-	KKC30651.1	ERM91584.1	-	-	-
1272	4	4	-	-	KKC29343.1	ERM93295.1	KUK09822.1	-	TCO57523.1
1273	3	3	-	-	KKC28483.1	ERM92477.1	-	-	TCO53912.1
1274	2	2	-	-	KKC28553.1	ERM90727.1	-	-	-
1275	2	2	-	-	KKC28801.1	ERM92482.1	-	-	-
1276	2	2	-	-	KKC28895.1	ERM90953.1	-	-	-
1277	2	2	-	-	KKC29024.1	ERM92068.1	-	-	-
1278	3	3	-	-	KKC29231.1	ERM93095.1	-	-	TCO63549.1
1279	3	3	-	-	KKC29242.1	ERM93282.1	-	-	TCO63573.1
1280	4	4	-	-	KKC29245.1	ERM93279.1	KUK08346.1	-	TCO63570.1
1281	4	4	-	-	KKC29330.1	ERM93299.1	KUK09483.1	-	TCO61749.1
1282	2	2	-	-	KKC29334.1	ERM93297.1	-	-	-
1283	3	3	-	AAM25230.1	KKC28828.1	ERM92500.1	-	-	-
1284	2	2	-	-	KKC29373.1	ERM92264.1	-	-	-
1285	3	3	-	-	KKC29418.1	ERM92805.1	-	-	TCO66952.1
1286	2	2	-	-	KKC29497.1	ERM90986.1	-	-	-
1287	2	2	-	-	KKC29499.1	ERM90714.1	-	-	-
1288	2	2	-	-	KKC29743.1	ERM91907.1	-	-	-
1289	2	2	-	-	KKC29833.1	ERM91261.1	-	-	-
1290	3	3	-	-	KKC29848.1	ERM90749.1	KUK08203.1	-	-
1291	2	2	-	-	KKC29861.1	ERM90721.1	-	-	-
1292	2	2	-	-	KKC30032.1	ERM93087.1	-	-	-
1293	4	4	-	AAM23965.1	-	ERM91311.1	KUK09016.1	-	TCO67931.1
1294	4	4	-	AAM23932.1	KKC30439.1	ERM92682.1	-	HBT50415.1	-
1295	2	2	-	AAM23934.1	-	ERM92680.1	-	-	-
1296	6	6	-	AAM23944.1	KKC30252.1	ERM90886.1	KUK08106.1	HBT49511.1	TCO60223.1
1297	5	5	-	AAM23950.1	KKC30257.1	ERM90815.1	KUK09003.1	-	TCO67921.1
1298	5	5	-	AAM23952.1	KKC30259.1	ERM90813.1	KUK09005.1	-	TCO67923.1
1299	5	5	-	AAM23955.1	KKC30260.1	ERM90812.1	KUK09006.1	-	TCO67924.1
1300	5	5	-	AAM23957.1	KKC30262.1	ERM90810.1	KUK09008.1	-	TCO53413.1
1301	5	5	-	AAM23958.1	KKC30263.1	ERM90809.1	KUK09009.1	-	TCO67925.1
1302	5	5	-	AAM23959.1	KKC30264.1	ERM91285.1	KUK09010.1	-	TCO67926.1
1303	5	5	-	AAM23960.1	KKC30265.1	ERM91286.1	KUK09011.1	-	TCO67927.1
1304	2	2	-	AAM23930.1	-	ERM92684.1	-	-	-
1305	3	3	-	AAM24065.1	KKC30107.1	ERM91162.1	-	-	-
1306	6	6	-	AAM24114.1	KKC30041.1	ERM92979.1	KUK08912.1	HBT48418.1	TCO66896.1
1307	6	6	-	AAM24115.1	KKC30042.1	ERM92980.1	KUK08913.1	HBT48419.1	TCO66895.1
1308	4	4	-	AAM24307.1	-	ERM91837.1	KUK08095.1	-	TCO59001.1
1309	3	3	-	AAM24313.1	-	ERM90708.1	-	-	TCO58996.1
1310	3	3	-	AAM24321.1	-	ERM90844.1	-	-	TCO58985.1
1311	4	4	-	AAM24323.1	-	ERM90845.1	-	HBT48294.1	TCO58983.1
1312	4	4	-	AAM24324.1	-	ERM90840.1	-	HBT48293.1	TCO53964.1
1313	4	4	-	AAM24325.1	-	ERM90847.1	-	HBT48292.1	TCO53965.1
1314	2	2	-	AAM23712.1	-	ERM93320.1	-	-	-
1315	4	4	-	AAM23679.1	KKC30535.1	ERM90807.1	-	-	TCO66314.1
1316	5	5	-	AAM23684.1	KKC30533.1	ERM92062.1	-	HBT49190.1	TCO66306.1
1317	3	3	-	AAM23696.1	KKC30482.1	ERM90856.1	-	-	-
1318	3	3	-	AAM23697.1	KKC30483.1	ERM90857.1	-	-	-
1319	2	2	-	AAM23699.1	-	ERM90858.1	-	-	-
1320	2	2	-	AAM23700.1	-	ERM90852.1	-	-	-
1321	4	4	-	AAM23708.1	KKC30500.1	ERM93274.1	-	HBT48335.1	-
1322	2	2	-	AAM23709.1	-	ERM93324.1	-	-	-
1323	4	4	-	AAM23710.1	KKC30499.1	ERM93322.1	-	-	TCO63278.1
1324	2	2	-	AAM23711.1	-	ERM93321.1	-	-	-
1325	4	4	-	AAM24326.1	KKC29859.1	ERM91822.1	-	-	TCO54550.1
1326	2	2	-	AAM23713.1	-	ERM93319.1	-	-	-
1327	2	2	-	AAM23715.1	-	ERM93317.1	-	-	-
1328	2	2	-	AAM23716.1	-	ERM93316.1	-	-	-
1329	2	2	-	AAM23717.1	-	ERM93273.1	-	-	-
1330	3	3	-	AAM23731.1	-	ERM93310.1	KUK07996.1	-	-
1331	5	5	-	AAM23736.1	-	ERM93259.1	KUK08172.1	HBT50196.1	TCO63261.1
1332	3	3	-	AAM23738.1	KKC30464.1	ERM93309.1	-	-	-
1333	3	3	-	AAM23759.1	-	ERM93305.1	KUK09060.1	-	-
1334	2	2	-	AAM23929.1	-	ERM92685.1	-	-	-
1335	2	2	-	AAM25206.1	-	ERM93290.1	-	-	-
1336	3	3	-	AAM24919.1	KKC29371.1	ERM92263.1	-	-	-
1337	5	5	-	AAM24928.1	KKC29379.1	ERM92272.1	KUK08030.1	-	TCO61801.1
1338	3	3	-	AAM25037.1	KKC29260.1	ERM93291.1	-	-	-
1339	6	6	-	AAM25041.1	KKC29266.1	ERM93140.1	KUK09772.1	HBT49706.1	TCO63595.1
1340	6	6	-	AAM25042.1	KKC29267.1	ERM93289.1	KUK09771.1	HBT49705.1	TCO63594.1
1341	3	3	-	AAM25193.1	-	ERM91247.1	-	-	TCO68209.1
1342	3	3	-	AAM25195.1	-	ERM91246.1	-	-	TCO68210.1
1343	3	3	-	AAM25197.1	-	ERM91244.1	-	-	TCO68212.1
1344	3	3	-	AAM25198.1	-	ERM91243.1	-	-	TCO68213.1
1345	3	3	-	AAM25204.1	-	ERM91241.1	-	-	TCO68220.1
1346	2	2	-	AAM24910.1	-	ERM92238.1	-	-	-
1347	3	3	-	AAM25208.1	-	ERM91236.1	-	-	TCO68223.1
1348	3	3	-	AAM25210.1	-	ERM91233.1	-	-	TCO68225.1
1349	3	3	-	AAM25212.1	-	ERM90838.1	-	-	TCO68226.1
1350	3	3	-	AAM25217.1	-	ERM90832.1	-	-	TCO68231.1
1351	3	3	-	AAM25220.1	-	ERM91461.1	-	-	TCO68233.1
1352	3	3	-	AAM25222.1	-	ERM91467.1	-	-	TCO68237.1
1353	3	3	-	AAM25223.1	-	ERM91468.1	-	-	TCO68238.1
1354	3	3	-	AAM25224.1	-	ERM91469.1	-	-	TCO68239.1
1355	3	3	-	AAM25228.1	-	ERM91471.1	-	-	TCO68242.1
1356	5	5	-	AAM24817.1	-	ERM92837.1	KUK08052.1	HBT49035.1	TCO61343.1
1357	5	5	-	AAM24328.1	KKC29860.1	ERM91821.1	KUK07919.1	-	TCO54551.1
1358	5	5	-	AAM24330.1	KKC29862.1	ERM90722.1	KUK07918.1	-	TCO54552.1
1359	5	5	-	AAM24353.1	KKC29877.1	ERM92172.1	-	HBT49616.1	TCO68328.1
1360	5	5	-	AAM24357.1	-	ERM92174.1	KUK08828.1	HBT49618.1	TCO68331.1
1361	6	6	-	AAM24374.1	KKC30133.1	ERM92186.1	KUK08630.1	HBT49811.1	TCO67990.1
1362	3	3	-	AAM24746.1	KKC29487.1	ERM90988.1	-	-	-
1363	3	3	-	AAM24756.1	KKC29504.1	ERM91961.1	-	-	-
1364	5	5	-	AAM24813.1	-	ERM92840.1	KUK08056.1	HBT49039.1	TCO61339.1
1365	5	5	-	AAM24814.1	-	ERM92839.1	KUK08055.1	HBT49038.1	TCO61340.1
1366	5	5	-	AAM24816.1	-	ERM92876.1	KUK08053.1	HBT49036.1	TCO61342.1
1367	6	6	HKI81_01830	AAM24213.1	KKC29983.1	-	KUK09447.1	HBT50336.1	TCO66799.1
1368	3	3	-	AAM24895.1	KKC29447.1	ERM92225.1	-	-	-
1369	3	3	-	AAM24897.1	KKC29451.1	ERM92226.1	-	-	-
1370	3	3	-	AAM24898.1	KKC29452.1	ERM92227.1	-	-	-
1371	3	3	-	AAM24901.1	KKC29455.1	ERM92229.1	-	-	-
1372	3	3	-	AAM24902.1	KKC29456.1	ERM92230.1	-	-	-
1373	3	3	-	AAM24904.1	KKC29458.1	ERM92232.1	-	-	-
1374	3	3	-	AAM24907.1	KKC29461.1	ERM92235.1	-	-	-
1375	3	3	-	AAM24908.1	KKC29462.1	ERM92236.1	-	-	-
1376	2	2	-	AAM24909.1	-	ERM92237.1	-	-	-
1377	7	7	HKI81_10655	AAM25129.1	KKC29204.1	ERM91395.1	KUK09127.1	HBT48466.1	TCO68143.1
1378	7	7	HKI81_05295	AAM25107.1	KKC29179.1	ERM91382.1	KUK08151.1	HBT48694.1	TCO68123.1
1379	7	7	HKI81_05300	AAM25108.1	KKC29180.1	ERM91383.1	KUK09146.1	HBT49369.1	TCO68124.1
1380	7	7	HKI81_10605	AAM25119.1	KKC29193.1	ERM91386.1	KUK09137.1	HBT49738.1	TCO68133.1
1381	7	7	HKI81_10610	AAM25120.1	KKC29194.1	ERM91387.1	KUK09136.1	HBT49739.1	TCO68134.1
1382	7	7	HKI81_10615	AAM25121.1	KKC29195.1	ERM91388.1	KUK09135.1	HBT49740.1	TCO68135.1
1383	7	7	HKI81_10625	AAM25123.1	KKC29197.1	ERM91389.1	KUK09133.1	HBT48461.1	TCO68137.1
1384	7	7	HKI81_10630	AAM25124.1	KKC29198.1	ERM91390.1	KUK09132.1	HBT48462.1	TCO68138.1
1385	7	7	HKI81_10640	AAM25126.1	KKC29200.1	ERM91392.1	KUK09130.1	HBT48463.1	TCO68140.1
1386	7	7	HKI81_10645	AAM25127.1	KKC29202.1	ERM91393.1	KUK09129.1	HBT48464.1	TCO68141.1
1387	7	7	HKI81_10650	AAM25128.1	KKC29203.1	ERM91394.1	KUK09128.1	HBT48465.1	TCO68142.1
1388	7	7	HKI81_05290	AAM25106.1	KKC29178.1	ERM91381.1	KUK08150.1	HBT48695.1	TCO68122.1
1389	7	7	HKI81_10660	AAM25130.1	KKC29205.1	ERM91396.1	KUK09412.1	HBT49695.1	TCO68144.1
1390	7	7	HKI81_10665	AAM25131.1	KKC29206.1	ERM91397.1	KUK09413.1	HBT49694.1	TCO68145.1
1391	7	7	HKI81_10670	AAM25132.1	KKC29207.1	ERM91398.1	KUK09414.1	HBT49693.1	TCO68146.1
1392	7	7	HKI81_10675	AAM25133.1	KKC29208.1	ERM91399.1	KUK09415.1	HBT49692.1	TCO68147.1
1393	7	7	HKI81_10680	AAM25134.1	KKC29209.1	ERM91400.1	KUK09416.1	HBT49691.1	TCO68148.1
1394	7	7	HKI81_10685	AAM25135.1	KKC29210.1	ERM91401.1	KUK09417.1	HBT49690.1	TCO68149.1
1395	4	4	HKI81_05150	AAM25083.1	KKC29147.1	ERM91402.1	-	-	-
1396	3	3	HKI81_05165	-	KKC29150.1	ERM91403.1	-	-	-
1397	4	4	HKI81_05170	AAM25086.1	KKC29151.1	ERM91405.1	-	-	-
1398	7	7	HKI81_05215	AAM25095.1	KKC29161.1	ERM91406.1	KUK07799.1	HBT49850.1	TCO55332.1
1399	7	7	HKI81_05200	AAM25092.1	KKC29158.1	ERM91370.1	KUK07948.1	HBT48303.1	TCO55335.1
1400	7	7	HKI81_04655	AAM23450.1	KKC30814.1	ERM91360.1	KUK09092.1	HBT50453.1	TCO68590.1
1401	7	7	HKI81_04640	AAM23455.1	KKC30820.1	ERM91361.1	KUK09095.1	HBT50456.1	TCO68593.1
1402	7	7	HKI81_05140	AAM25081.1	KKC29232.1	ERM91362.1	KUK08795.1	HBT50311.1	TCO63548.1
1403	3	3	HKI81_05145	AAM25082.1	-	ERM91363.1	-	-	-
1404	6	6	HKI81_05155	AAM25084.1	KKC29148.1	ERM91364.1	-	HBT49926.1	TCO67011.1
1405	4	4	HKI81_05160	AAM25085.1	KKC29149.1	ERM91365.1	-	-	-
1406	5	5	HKI81_05175	AAM25087.1	KKC29152.1	ERM91366.1	-	-	TCO55340.1
1407	7	7	HKI81_05180	AAM25088.1	KKC29153.1	ERM91367.1	KUK07952.1	HBT48299.1	TCO55339.1
1408	7	7	HKI81_05185	AAM25089.1	KKC29154.1	ERM91368.1	KUK07951.1	HBT48300.1	TCO55338.1
1409	7	7	HKI81_05190	AAM25090.1	KKC29155.1	ERM91369.1	KUK07950.1	HBT48301.1	TCO55337.1
1410	4	4	HKI81_05245	AAM25101.1	KKC29167.1	ERM91409.1	-	-	-
1411	6	6	HKI81_05205	AAM25093.1	KKC29159.1	ERM91371.1	KUK07947.1	-	TCO55334.1
1412	5	5	HKI81_05210	AAM25094.1	KKC29160.1	ERM91372.1	-	-	TCO55333.1
1413	7	7	HKI81_05220	AAM25096.1	KKC29162.1	ERM91373.1	KUK07803.1	HBT49851.1	TCO55331.1
1414	6	6	HKI81_05225	AAM25097.1	KKC29163.1	ERM91374.1	KUK07804.1	-	TCO55330.1
1415	5	5	HKI81_05230	AAM25098.1	KKC29164.1	ERM91375.1	-	-	TCO68108.1
1416	7	7	HKI81_05235	AAM25099.1	KKC29165.1	ERM91376.1	KUK08022.1	HBT50029.1	TCO68109.1
1417	4	4	HKI81_05250	AAM25102.1	KKC29169.1	ERM91377.1	-	-	-
1418	7	7	HKI81_05280	AAM25104.1	KKC29176.1	ERM91379.1	KUK08148.1	HBT48966.1	TCO68120.1
1419	7	7	HKI81_05285	AAM25105.1	KKC29177.1	ERM91380.1	KUK08149.1	HBT48696.1	TCO68121.1
1420	6	6	HKI81_11820	AAM23619.1	KKC30629.1	ERM91546.1	KUK07772.1	-	TCO66371.1
1421	5	5	HKI81_10415	-	KKC28478.1	ERM91535.1	-	HBT50131.1	TCO64165.1
1422	7	7	HKI81_11870	AAM23608.1	KKC30616.1	ERM91537.1	KUK08699.1	HBT48985.1	TCO66384.1
1423	6	6	HKI81_11865	AAM23609.1	KKC30617.1	ERM91538.1	KUK08698.1	-	TCO66383.1
1424	7	7	HKI81_11860	AAM23610.1	KKC30618.1	ERM91539.1	KUK08696.1	HBT48984.1	TCO66381.1
1425	7	7	HKI81_11855	AAM23611.1	KKC30619.1	ERM91540.1	KUK08695.1	HBT48983.1	TCO66380.1
1426	7	7	HKI81_11850	AAM23612.1	KKC30620.1	ERM91541.1	KUK08694.1	HBT48982.1	TCO66379.1
1427	7	7	HKI81_11845	AAM23613.1	KKC30621.1	ERM91542.1	KUK08693.1	HBT48981.1	TCO66378.1
1428	7	7	HKI81_11835	AAM23615.1	KKC30624.1	ERM91543.1	KUK08691.1	HBT48979.1	TCO66376.1
1429	6	6	HKI81_11830	AAM23616.1	KKC30625.1	ERM91544.1	-	HBT48978.1	TCO66375.1
1430	5	5	HKI81_11825	AAM23618.1	KKC30628.1	ERM91545.1	-	-	TCO66372.1
1431	4	4	HKI81_10060	AAM25282.1	-	ERM91529.1	-	-	TCO55509.1
1432	6	6	HKI81_11815	AAM23620.1	KKC30630.1	ERM91547.1	KUK07771.1	-	TCO66370.1
1433	6	6	HKI81_11810	AAM23621.1	KKC30631.1	ERM91548.1	KUK07770.1	-	TCO66369.1
1434	5	5	HKI81_11805	AAM23622.1	KKC30632.1	ERM91549.1	-	-	TCO66368.1
1435	7	7	HKI81_07215	AAM23635.1	KKC30653.1	ERM91554.1	KUK07830.1	HBT48624.1	TCO66356.1
1436	7	7	HKI81_07210	AAM23636.1	KKC30654.1	ERM91555.1	KUK08399.1	HBT50135.1	TCO66355.1
1437	7	7	HKI81_07195	AAM23640.1	KKC30658.1	ERM91556.1	KUK08402.1	HBT50138.1	TCO66352.1
1438	4	4	HKI81_07190	AAM23641.1	-	ERM91557.1	-	-	TCO66351.1
1439	4	4	HKI81_07185	AAM23642.1	-	ERM91558.1	-	-	TCO66350.1
1440	4	4	HKI81_07180	AAM23643.1	-	ERM91559.1	-	-	TCO66349.1
1441	4	4	HKI81_07175	AAM23644.1	-	ERM91560.1	-	-	TCO66348.1
1442	7	7	HKI81_03455	AAM25477.1	KKC28950.1	ERM91426.1	KUK08960.1	HBT49118.1	TCO59151.1
1443	6	6	HKI81_05255	AAM25103.1	KKC29171.1	ERM91410.1	KUK08020.1	-	TCO68111.1
1444	6	6	HKI81_05260	-	KKC29172.1	ERM91411.1	KUK08019.1	HBT50030.1	TCO68112.1
1445	5	5	HKI81_05265	-	KKC29173.1	ERM91413.1	KUK08018.1	HBT50031.1	-
1446	5	5	HKI81_05275	-	KKC29175.1	ERM91414.1	KUK08147.1	HBT48967.1	-
1447	7	7	HKI81_10565	AAM25109.1	KKC29181.1	ERM91416.1	KUK09145.1	HBT49368.1	TCO68125.1
1448	5	5	HKI81_10575	-	-	ERM91418.1	KUK09143.1	HBT49732.1	TCO68127.1
1449	5	5	HKI81_10585	-	-	ERM91420.1	KUK09141.1	HBT49734.1	TCO68129.1
1450	7	7	HKI81_03440	AAM25474.1	KKC28947.1	ERM91423.1	KUK08957.1	HBT49121.1	TCO59147.1
1451	7	7	HKI81_03445	AAM25475.1	KKC28948.1	ERM91424.1	KUK08958.1	HBT49120.1	TCO59148.1
1452	7	7	HKI81_03450	AAM25476.1	KKC28949.1	ERM91425.1	KUK08959.1	HBT49119.1	TCO59150.1
1453	6	6	HKI81_04685	AAM23444.1	-	ERM91359.1	KUK09040.1	HBT49263.1	TCO68584.1
1454	7	7	HKI81_03460	AAM25479.1	KKC28951.1	ERM91427.1	KUK08961.1	HBT49117.1	TCO59152.1
1455	7	7	HKI81_03465	AAM25480.1	KKC28952.1	ERM91428.1	KUK08962.1	HBT49116.1	TCO59153.1
1456	6	6	HKI81_03470	AAM25481.1	KKC28953.1	ERM91429.1	-	HBT49115.1	TCO59154.1
1457	7	7	HKI81_03475	AAM25482.1	KKC28955.1	ERM91430.1	KUK08963.1	HBT49114.1	TCO59155.1
1458	7	7	HKI81_03480	AAM25483.1	KKC28956.1	ERM91431.1	KUK08964.1	HBT49113.1	TCO59156.1
1459	3	3	HKI81_13610	-	KKC29843.1	ERM91453.1	-	-	-
1460	2	2	HKI81_04030	-	-	ERM91460.1	-	-	-
1461	2	2	HKI81_03955	-	-	ERM91525.1	-	-	-
1462	4	4	HKI81_04040	AAM25277.1	-	ERM91526.1	-	-	TCO55504.1
1463	7	7	HKI81_07610	AAM23979.1	KKC30282.1	ERM91294.1	KUK08583.1	HBT50396.1	TCO67941.1
1464	2	2	HKI81_10375	-	-	ERM91279.1	-	-	-
1465	2	2	HKI81_10370	-	-	ERM91280.1	-	-	-
1466	2	2	HKI81_10365	-	-	ERM91281.1	-	-	-
1467	2	2	HKI81_10360	-	-	ERM91282.1	-	-	-
1468	7	7	HKI81_07665	AAM23962.1	KKC30267.1	ERM91287.1	KUK09012.1	HBT48973.1	TCO67928.1
1469	7	7	HKI81_07660	AAM23963.1	KKC30268.1	ERM91288.1	KUK09013.1	HBT48974.1	TCO67929.1
1470	6	6	HKI81_07640	AAM23971.1	KKC30275.1	ERM91290.1	KUK08589.1	-	TCO67935.1
1471	7	7	HKI81_07635	AAM23972.1	KKC30276.1	ERM91291.1	KUK08588.1	HBT50391.1	TCO67936.1
1472	6	6	HKI81_07630	AAM23973.1	-	ERM91292.1	KUK08587.1	HBT50392.1	TCO60217.1
1473	7	7	HKI81_07625	AAM23974.1	KKC30278.1	ERM91293.1	KUK08586.1	HBT50393.1	TCO67938.1
1474	4	4	HKI81_10385	-	KKC28474.1	ERM91278.1	-	-	TCO64169.1
1475	7	7	HKI81_07605	AAM23980.1	KKC30284.1	ERM91295.1	KUK08284.1	HBT48494.1	TCO67942.1
1476	7	7	HKI81_07600	AAM23981.1	KKC30285.1	ERM91296.1	KUK08285.1	HBT48493.1	TCO67943.1
1477	7	7	HKI81_07585	AAM23984.1	KKC30288.1	ERM91297.1	KUK08288.1	HBT48490.1	TCO67946.1
1478	7	7	HKI81_07580	AAM23985.1	KKC30289.1	ERM91298.1	KUK08289.1	HBT48489.1	TCO67947.1
1479	7	7	HKI81_07575	AAM23986.1	KKC30290.1	ERM91299.1	KUK08290.1	HBT48488.1	TCO67948.1
1480	7	7	HKI81_07560	AAM23989.1	KKC30293.1	ERM91300.1	KUK08293.1	HBT48485.1	TCO67951.1
1481	5	5	HKI81_07555	AAM23990.1	KKC30294.1	ERM91301.1	KUK09411.1	-	-
1482	7	7	HKI81_07545	AAM23992.1	KKC30296.1	ERM91302.1	KUK09409.1	HBT48483.1	TCO67954.1
1483	7	7	HKI81_07540	AAM23993.1	KKC30297.1	ERM91303.1	KUK09408.1	HBT48482.1	TCO67955.1
1484	6	6	HKI81_07535	AAM23994.1	KKC30298.1	ERM91304.1	KUK09407.1	-	TCO67956.1
1485	6	6	HKI81_10355	AAM23338.1	KKC28472.1	ERM91268.1	-	HBT50126.1	TCO64171.1
1486	4	4	HKI81_13345	-	-	ERM91252.1	KUK08530.1	HBT49273.1	-
1487	2	2	HKI81_13350	-	-	ERM91253.1	-	-	-
1488	4	4	HKI81_13355	-	-	ERM91254.1	KUK08527.1	HBT49272.1	-
1489	2	2	HKI81_13380	-	-	ERM91258.1	-	-	-
1490	2	2	HKI81_13385	-	-	ERM91259.1	-	-	-
1491	4	4	HKI81_13390	AAM24900.1	KKC29454.1	ERM91260.1	-	-	-
1492	7	7	HKI81_09475	AAM25665.1	KKC28722.1	ERM91262.1	KUK08460.1	HBT48612.1	TCO66225.1
1493	7	7	HKI81_09480	AAM25664.1	KKC28721.1	ERM91263.1	KUK08459.1	HBT48613.1	TCO66226.1
1494	6	6	HKI81_10395	AAM23341.1	KKC28476.1	ERM91265.1	-	HBT50129.1	TCO64167.1
1495	6	6	HKI81_10390	AAM23340.1	KKC28475.1	ERM91266.1	-	HBT50128.1	TCO64168.1
1496	3	3	HKI81_07530	AAM23995.1	-	ERM91305.1	-	-	-
1497	7	7	HKI81_10350	AAM23337.1	KKC28471.1	ERM91269.1	KUK08594.1	HBT50125.1	TCO64172.1
1498	7	7	HKI81_10345	AAM23336.1	KKC28470.1	ERM91270.1	KUK08595.1	HBT50124.1	TCO64173.1
1499	7	7	HKI81_10340	AAM23335.1	KKC28469.1	ERM91271.1	KUK08596.1	HBT50123.1	TCO64174.1
1500	7	7	HKI81_10335	AAM23334.1	KKC28468.1	ERM91272.1	KUK08597.1	HBT50122.1	TCO64175.1
1501	7	7	HKI81_10330	AAM23333.1	KKC28467.1	ERM91273.1	KUK08598.1	HBT50121.1	TCO64176.1
1502	7	7	HKI81_10325	AAM23332.1	KKC28466.1	ERM91274.1	KUK08599.1	HBT50120.1	TCO64177.1
1503	7	7	HKI81_10320	AAM23331.1	KKC28465.1	ERM91275.1	KUK08600.1	HBT50119.1	TCO64178.1
1504	7	7	HKI81_10315	AAM23329.1	KKC28461.1	ERM91276.1	KUK08602.1	HBT50118.1	TCO64179.1
1505	7	7	HKI81_10310	AAM23328.1	KKC28460.1	ERM91277.1	KUK08603.1	HBT50117.1	TCO64180.1
1506	7	7	HKI81_04690	AAM23443.1	KKC30837.1	ERM91347.1	KUK09039.1	HBT49262.1	TCO68583.1
1507	3	3	HKI81_04755	AAM23430.1	-	ERM91337.1	-	-	-
1508	4	4	HKI81_04750	AAM23431.1	KKC30824.1	ERM91338.1	-	-	-
1509	4	4	HKI81_04745	AAM23432.1	KKC30825.1	ERM91339.1	-	-	-
1510	4	4	HKI81_04740	AAM23433.1	KKC30826.1	ERM91340.1	-	-	-
1511	4	4	HKI81_04735	AAM23434.1	KKC30827.1	ERM91341.1	-	-	-
1512	4	4	HKI81_04725	AAM23436.1	KKC30829.1	ERM91342.1	-	-	-
1513	4	4	HKI81_04720	AAM23437.1	KKC30830.1	ERM91343.1	-	-	-
1514	7	7	HKI81_04705	AAM23440.1	KKC30834.1	ERM91344.1	KUK09036.1	HBT49259.1	TCO68580.1
1515	7	7	HKI81_04700	AAM23441.1	KKC30835.1	ERM91345.1	KUK09037.1	HBT49260.1	TCO68581.1
1516	7	7	HKI81_04695	AAM23442.1	KKC30836.1	ERM91346.1	KUK09038.1	HBT49261.1	TCO68582.1
1517	4	4	HKI81_04765	AAM23428.1	KKC30838.1	ERM91335.1	-	-	-
1518	7	7	HKI81_04675	AAM23446.1	KKC30823.1	ERM91348.1	KUK09088.1	HBT50449.1	TCO68586.1
1519	6	6	HKI81_04670	AAM23447.1	-	ERM91349.1	KUK09089.1	HBT50450.1	TCO68587.1
1520	6	6	HKI81_04665	AAM23448.1	-	ERM91350.1	KUK09090.1	HBT50451.1	TCO68588.1
1521	7	7	HKI81_04660	AAM23449.1	KKC30813.1	ERM91351.1	KUK09091.1	HBT50452.1	TCO68589.1
1522	7	7	HKI81_04650	AAM23451.1	KKC30815.1	ERM91352.1	KUK09093.1	HBT50454.1	TCO68591.1
1523	7	7	HKI81_04645	AAM23452.1	KKC30816.1	ERM91353.1	KUK09094.1	HBT50455.1	TCO68592.1
1524	7	7	HKI81_04800	AAM23421.1	KKC30846.1	ERM91356.1	KUK09025.1	HBT49249.1	TCO68569.1
1525	4	4	HKI81_04715	AAM23438.1	KKC30831.1	ERM91357.1	-	-	-
1526	2	2	HKI81_04710	-	-	ERM91358.1	-	-	-
1527	6	6	HKI81_04825	AAM23416.1	-	ERM91324.1	KUK09020.1	HBT49244.1	TCO68564.1
1528	3	3	HKI81_07525	AAM23996.1	-	ERM91306.1	-	-	-
1529	3	3	HKI81_07520	AAM23997.1	-	ERM91307.1	-	-	-
1530	7	7	HKI81_07655	AAM23964.1	KKC30269.1	ERM91310.1	KUK09015.1	HBT48975.1	TCO67930.1
1531	7	7	HKI81_07595	AAM23982.1	KKC30286.1	ERM91317.1	KUK08286.1	HBT48492.1	TCO67944.1
1532	7	7	HKI81_07590	AAM23983.1	KKC30287.1	ERM91318.1	KUK08287.1	HBT48491.1	TCO67945.1
1533	7	7	HKI81_07550	AAM23991.1	KKC30295.1	ERM91319.1	KUK09410.1	HBT48484.1	TCO67953.1
1534	6	6	HKI81_04845	AAM23412.1	-	ERM91320.1	KUK07768.1	HBT48558.1	TCO68560.1
1535	7	7	HKI81_04840	AAM23413.1	KKC30855.1	ERM91321.1	KUK07769.1	HBT48559.1	TCO68561.1
1536	7	7	HKI81_04835	AAM23414.1	KKC30856.1	ERM91322.1	KUK09018.1	HBT49242.1	TCO68562.1
1537	6	6	HKI81_04830	AAM23415.1	-	ERM91323.1	KUK09019.1	HBT49243.1	TCO68563.1
1538	4	4	HKI81_07170	AAM23645.1	-	ERM91561.1	-	-	TCO66347.1
1539	7	7	HKI81_04820	AAM23417.1	KKC30841.1	ERM91325.1	KUK09021.1	HBT49245.1	TCO68565.1
1540	7	7	HKI81_04815	AAM23418.1	KKC30843.1	ERM91326.1	KUK09022.1	HBT49246.1	TCO68566.1
1541	7	7	HKI81_04810	AAM23419.1	KKC30844.1	ERM91327.1	KUK09023.1	HBT49247.1	TCO68567.1
1542	7	7	HKI81_04805	AAM23420.1	KKC30845.1	ERM91328.1	KUK09024.1	HBT49248.1	TCO68568.1
1543	7	7	HKI81_04795	AAM23422.1	KKC30847.1	ERM91329.1	KUK09026.1	HBT49250.1	TCO68570.1
1544	7	7	HKI81_04790	AAM23423.1	KKC30848.1	ERM91330.1	KUK09027.1	HBT49251.1	TCO68571.1
1545	4	4	HKI81_04785	AAM23424.1	KKC30849.1	ERM91331.1	-	-	-
1546	4	4	HKI81_04780	AAM23425.1	KKC30850.1	ERM91332.1	-	-	-
1547	3	3	HKI81_04775	AAM23426.1	-	ERM91333.1	-	-	-
1548	7	7	HKI81_05865	AAM24521.1	KKC29730.1	ERM91696.1	KUK09732.1	HBT48704.1	TCO68432.1
1549	7	7	HKI81_05925	AAM24509.1	KKC29764.1	ERM91686.1	KUK09720.1	HBT50149.1	TCO68420.1
1550	7	7	HKI81_05915	AAM24511.1	KKC29767.1	ERM91687.1	KUK09722.1	HBT50151.1	TCO68422.1
1551	7	7	HKI81_05910	AAM24512.1	KKC29768.1	ERM91688.1	KUK09723.1	HBT50152.1	TCO68423.1
1552	7	7	HKI81_05905	AAM24513.1	KKC29769.1	ERM91689.1	KUK09724.1	HBT50153.1	TCO68424.1
1553	7	7	HKI81_05900	AAM24514.1	KKC29770.1	ERM91690.1	KUK09725.1	HBT48697.1	TCO68425.1
1554	7	7	HKI81_05895	AAM24515.1	KKC29771.1	ERM91691.1	KUK09726.1	HBT48698.1	TCO68426.1
1555	6	6	HKI81_05890	AAM24516.1	-	ERM91692.1	KUK09727.1	HBT48699.1	TCO68427.1
1556	6	6	HKI81_05885	AAM24517.1	-	ERM91693.1	KUK09728.1	HBT48700.1	TCO68428.1
1557	6	6	HKI81_05880	AAM24518.1	-	ERM91694.1	KUK09729.1	HBT48701.1	TCO68429.1
1558	6	6	HKI81_05875	AAM24519.1	-	ERM91695.1	KUK09730.1	HBT48702.1	TCO68430.1
1559	7	7	HKI81_05930	AAM24508.1	KKC29763.1	ERM91685.1	KUK09719.1	HBT50148.1	TCO68419.1
1560	7	7	HKI81_05860	AAM24522.1	KKC29731.1	ERM91697.1	KUK09733.1	HBT48705.1	TCO68433.1
1561	7	7	HKI81_05855	AAM24523.1	KKC29732.1	ERM91698.1	KUK09734.1	HBT48706.1	TCO68434.1
1562	7	7	HKI81_05850	AAM24524.1	KKC29733.1	ERM91699.1	KUK09735.1	HBT48707.1	TCO68435.1
1563	7	7	HKI81_05845	AAM24525.1	KKC29734.1	ERM91700.1	KUK09736.1	HBT48708.1	TCO68436.1
1564	7	7	HKI81_05840	AAM24526.1	KKC29735.1	ERM91701.1	KUK09737.1	HBT48709.1	TCO68437.1
1565	5	5	HKI81_12735	-	-	ERM91703.1	KUK07909.1	HBT50255.1	TCO68378.1
1566	5	5	HKI81_12720	AAM24469.1	-	ERM91704.1	KUK08010.1	-	TCO68381.1
1567	7	7	HKI81_06000	AAM24494.1	KKC29773.1	ERM91705.1	KUK09705.1	HBT49636.1	TCO68405.1
1568	6	6	HKI81_06395	AAM25628.1	KKC28912.1	ERM91706.1	-	HBT48577.1	TCO66260.1
1569	6	6	HKI81_06400	AAM25627.1	KKC28911.1	ERM91707.1	-	HBT48576.1	TCO66261.1
1570	7	7	HKI81_05985	AAM24497.1	KKC29776.1	ERM91674.1	KUK09708.1	HBT49639.1	TCO68408.1
1571	7	7	HKI81_06040	AAM24486.1	KKC29809.1	ERM91664.1	KUK09697.1	HBT49628.1	TCO68397.1
1572	7	7	HKI81_06035	AAM24487.1	KKC29810.1	ERM91665.1	KUK09698.1	HBT49629.1	TCO68398.1
1573	7	7	HKI81_06030	AAM24488.1	KKC29811.1	ERM91666.1	KUK09699.1	HBT49630.1	TCO68399.1
1574	7	7	HKI81_06025	AAM24489.1	KKC29812.1	ERM91667.1	KUK09700.1	HBT49631.1	TCO68400.1
1575	7	7	HKI81_06020	AAM24490.1	KKC29814.1	ERM91668.1	KUK09701.1	HBT49632.1	TCO68401.1
1576	7	7	HKI81_06015	AAM24491.1	KKC29815.1	ERM91669.1	KUK09702.1	HBT49633.1	TCO68402.1
1577	7	7	HKI81_06010	AAM24492.1	KKC29816.1	ERM91670.1	KUK09703.1	HBT49634.1	TCO68403.1
1578	6	6	HKI81_06005	AAM24493.1	-	ERM91671.1	KUK09704.1	HBT49635.1	TCO68404.1
1579	7	7	HKI81_05995	AAM24495.1	KKC29774.1	ERM91672.1	KUK09706.1	HBT49637.1	TCO68406.1
1580	7	7	HKI81_05990	AAM24496.1	KKC29775.1	ERM91673.1	KUK09707.1	HBT49638.1	TCO68407.1
1581	6	6	HKI81_06405	AAM25626.1	KKC28910.1	ERM91708.1	-	HBT48575.1	TCO66262.1
1582	7	7	HKI81_05980	AAM24498.1	KKC29777.1	ERM91675.1	KUK09709.1	HBT49640.1	TCO68409.1
1583	6	6	HKI81_05975	AAM24499.1	-	ERM91676.1	KUK09710.1	HBT49641.1	TCO68410.1
1584	6	6	HKI81_05970	AAM24500.1	-	ERM91677.1	KUK09711.1	HBT49642.1	TCO68411.1
1585	7	7	HKI81_05965	AAM24501.1	KKC29756.1	ERM91678.1	KUK09712.1	HBT49643.1	TCO68412.1
1586	7	7	HKI81_05955	AAM24503.1	KKC29758.1	ERM91680.1	KUK09714.1	HBT50143.1	TCO68414.1
1587	7	7	HKI81_05950	AAM24504.1	KKC29759.1	ERM91681.1	KUK09715.1	HBT50144.1	TCO68415.1
1588	7	7	HKI81_05945	AAM24505.1	KKC29760.1	ERM91682.1	KUK09716.1	HBT50145.1	TCO68416.1
1589	7	7	HKI81_05940	AAM24506.1	KKC29761.1	ERM91683.1	KUK09717.1	HBT50146.1	TCO68417.1
1590	7	7	HKI81_05935	AAM24507.1	KKC29762.1	ERM91684.1	KUK09718.1	HBT50147.1	TCO68418.1
1591	5	5	HKI81_04370	AAM23810.1	-	ERM91743.1	KUK07820.1	-	TCO67637.1
1592	7	7	HKI81_04420	AAM23820.1	KKC30374.1	ERM91733.1	KUK08189.1	HBT48373.1	TCO67647.1
1593	7	7	HKI81_04415	AAM23819.1	KKC30373.1	ERM91734.1	KUK08190.1	HBT48374.1	TCO67646.1
1594	7	7	HKI81_04410	AAM23818.1	KKC30372.1	ERM91735.1	KUK08191.1	HBT48375.1	TCO67645.1
1595	7	7	HKI81_04405	AAM23817.1	KKC30371.1	ERM91736.1	KUK08192.1	HBT48376.1	TCO67644.1
1596	7	7	HKI81_04400	AAM23816.1	KKC30370.1	ERM91737.1	KUK08193.1	HBT48377.1	TCO67643.1
1597	7	7	HKI81_04395	AAM23815.1	KKC30369.1	ERM91738.1	KUK07856.1	HBT50252.1	TCO67642.1
1598	7	7	HKI81_04390	AAM23814.1	KKC30368.1	ERM91739.1	KUK07857.1	HBT50251.1	TCO67641.1
1599	7	7	HKI81_04385	AAM23813.1	KKC30367.1	ERM91740.1	KUK07858.1	HBT50250.1	TCO67640.1
1600	5	5	HKI81_04380	AAM23812.1	KKC30366.1	ERM91741.1	-	-	TCO67639.1
1601	5	5	HKI81_04375	AAM23811.1	-	ERM91742.1	KUK07821.1	-	TCO67638.1
1602	7	7	HKI81_04425	AAM23821.1	KKC30375.1	ERM91732.1	KUK08188.1	HBT48372.1	TCO67648.1
1603	6	6	HKI81_04365	AAM23809.1	-	ERM91744.1	KUK07819.1	HBT49646.1	TCO67636.1
1604	6	6	HKI81_04350	AAM23806.1	-	ERM91746.1	KUK08652.1	HBT49974.1	TCO67633.1
1605	6	6	HKI81_04345	AAM23805.1	-	ERM91747.1	KUK08653.1	HBT49972.1	TCO67632.1
1606	6	6	HKI81_04325	AAM23802.1	-	ERM91748.1	KUK08659.1	HBT49966.1	TCO67626.1
1607	6	6	HKI81_04320	AAM23801.1	-	ERM91749.1	KUK08660.1	HBT49965.1	TCO67625.1
1608	5	5	HKI81_04270	AAM23799.1	-	ERM91751.1	KUK08662.1	-	TCO67623.1
1609	4	4	HKI81_04265	AAM23798.1	-	ERM91752.1	-	-	TCO67622.1
1610	6	6	HKI81_04260	AAM23797.1	-	ERM91753.1	KUK07874.1	HBT49110.1	TCO67621.1
1611	6	6	HKI81_10990	AAM23796.1	-	ERM91754.1	KUK07875.1	HBT49109.1	TCO67620.1
1612	6	6	HKI81_10985	AAM23795.1	-	ERM91755.1	KUK07876.1	HBT49108.1	TCO67619.1
1613	3	3	HKI81_04500	AAM23831.1	-	ERM91722.1	-	-	-
1614	7	7	HKI81_06410	AAM25625.1	KKC28909.1	ERM91709.1	KUK08237.1	HBT48574.1	TCO66263.1
1615	7	7	HKI81_06415	AAM25624.1	KKC28908.1	ERM91710.1	KUK08238.1	HBT48573.1	TCO66264.1
1616	7	7	HKI81_06420	AAM25623.1	KKC28907.1	ERM91711.1	KUK08239.1	HBT48572.1	TCO66265.1
1617	7	7	HKI81_04555	AAM23842.1	KKC30330.1	ERM91713.1	KUK08556.1	HBT48360.1	TCO67660.1
1618	7	7	HKI81_04545	AAM23840.1	KKC30403.1	ERM91715.1	KUK08558.1	HBT48362.1	TCO67658.1
1619	7	7	HKI81_04535	AAM23839.1	KKC30400.1	ERM91716.1	KUK08559.1	HBT48364.1	TCO67656.1
1620	7	7	HKI81_04530	AAM23838.1	KKC30399.1	ERM91717.1	KUK08560.1	HBT48365.1	TCO67655.1
1621	7	7	HKI81_04525	AAM23837.1	KKC30398.1	ERM91718.1	KUK08561.1	HBT48366.1	TCO67654.1
1622	7	7	HKI81_04520	AAM23836.1	KKC30397.1	ERM91719.1	KUK08562.1	HBT48367.1	TCO67653.1
1623	4	4	HKI81_04505	AAM23832.1	KKC30393.1	ERM91721.1	-	-	-
1624	7	7	HKI81_06045	AAM24485.1	KKC29808.1	ERM91663.1	KUK09696.1	HBT49627.1	TCO68396.1
1625	4	4	HKI81_04495	AAM23830.1	KKC30391.1	ERM91723.1	-	-	-
1626	4	4	HKI81_04490	AAM23829.1	KKC30390.1	ERM91724.1	-	-	-
1627	4	4	HKI81_04485	AAM23828.1	KKC30389.1	ERM91725.1	-	-	-
1628	4	4	HKI81_04455	AAM23827.1	KKC30383.1	ERM91726.1	-	-	-
1629	4	4	HKI81_04450	AAM23826.1	KKC30382.1	ERM91727.1	-	-	-
1630	7	7	HKI81_04445	AAM23825.1	KKC30381.1	ERM91728.1	KUK08563.1	HBT48368.1	TCO67652.1
1631	7	7	HKI81_04440	AAM23824.1	KKC30380.1	ERM91729.1	KUK08185.1	HBT48369.1	TCO67651.1
1632	7	7	HKI81_04435	AAM23823.1	KKC30377.1	ERM91730.1	KUK08186.1	HBT48370.1	TCO67650.1
1633	7	7	HKI81_04430	AAM23822.1	KKC30376.1	ERM91731.1	KUK08187.1	HBT48371.1	TCO67649.1
1634	7	7	HKI81_07845	AAM23323.1	KKC28455.1	ERM91597.1	KUK08764.1	HBT49561.1	TCO64185.1
1635	7	7	HKI81_07205	AAM23637.1	KKC30655.1	ERM91585.1	KUK08400.1	HBT50136.1	TCO66354.1
1636	7	7	HKI81_07200	AAM23638.1	KKC30656.1	ERM91586.1	KUK08401.1	HBT50137.1	TCO66353.1
1637	3	3	HKI81_07160	-	-	ERM91587.1	-	-	TCO66345.1
1638	4	4	HKI81_07150	AAM23649.1	-	ERM91588.1	-	-	TCO66343.1
1639	4	4	HKI81_07145	AAM23650.1	-	ERM91589.1	-	-	TCO66342.1
1640	7	7	HKI81_07135	AAM23652.1	KKC30660.1	ERM91590.1	KUK08404.1	HBT50140.1	TCO66340.1
1641	5	5	HKI81_07105	AAM23657.1	KKC30578.1	ERM91591.1	-	-	TCO66334.1
1642	7	7	HKI81_10300	AAM23326.1	KKC28458.1	ERM91594.1	KUK08605.1	HBT49558.1	TCO64182.1
1643	7	7	HKI81_10295	AAM23325.1	KKC28457.1	ERM91595.1	KUK08762.1	HBT49559.1	TCO64183.1
1644	7	7	HKI81_10290	AAM23324.1	KKC28456.1	ERM91596.1	KUK08763.1	HBT49560.1	TCO64184.1
1645	7	7	HKI81_11840	AAM23614.1	KKC30623.1	ERM91583.1	KUK08692.1	HBT48980.1	TCO66377.1
1646	7	7	HKI81_07850	AAM23322.1	KKC28454.1	ERM91598.1	KUK08765.1	HBT49562.1	TCO64186.1
1647	7	7	HKI81_07855	AAM23321.1	KKC28453.1	ERM91599.1	KUK08766.1	HBT49563.1	TCO64187.1
1648	7	7	HKI81_07860	AAM23320.1	KKC28452.1	ERM91600.1	KUK08767.1	HBT49564.1	TCO64188.1
1649	7	7	HKI81_07865	AAM23319.1	KKC28451.1	ERM91601.1	KUK08768.1	HBT49565.1	TCO64189.1
1650	7	7	HKI81_07870	AAM23318.1	KKC28450.1	ERM91602.1	KUK08769.1	HBT49566.1	TCO64190.1
1651	5	5	HKI81_07875	AAM25905.1	-	ERM91603.1	-	HBT49567.1	TCO64191.1
1652	7	7	HKI81_07880	AAM25904.1	KKC28449.1	ERM91604.1	KUK08770.1	HBT49568.1	TCO64192.1
1653	6	6	HKI81_07885	AAM25903.1	KKC28448.1	ERM91605.1	-	HBT49569.1	TCO64193.1
1654	7	7	HKI81_07895	AAM25901.1	KKC28446.1	ERM91606.1	KUK08772.1	HBT49571.1	TCO64195.1
1655	7	7	HKI81_07905	AAM25899.1	KKC28444.1	ERM91608.1	KUK08774.1	HBT49573.1	TCO64197.1
1656	5	5	HKI81_07080	AAM23662.1	KKC30583.1	ERM91572.1	-	-	TCO66329.1
1657	4	4	HKI81_07165	AAM23646.1	-	ERM91562.1	-	-	TCO66346.1
1658	7	7	HKI81_07140	AAM23651.1	KKC30659.1	ERM91563.1	KUK08403.1	HBT50139.1	TCO66341.1
1659	7	7	HKI81_07125	AAM23653.1	KKC30662.1	ERM91564.1	KUK08407.1	HBT50141.1	TCO66338.1
1660	7	7	HKI81_07120	AAM23654.1	KKC30663.1	ERM91565.1	KUK08408.1	HBT48866.1	TCO66337.1
1661	6	6	HKI81_07115	AAM23655.1	-	ERM91566.1	KUK08409.1	HBT48865.1	TCO66336.1
1662	6	6	HKI81_07110	AAM23656.1	-	ERM91567.1	KUK08410.1	HBT48864.1	TCO66335.1
1663	4	4	HKI81_07100	AAM23658.1	-	ERM91568.1	-	-	TCO66333.1
1664	5	5	HKI81_07095	AAM23659.1	KKC30580.1	ERM91569.1	-	-	TCO66332.1
1665	5	5	HKI81_07090	AAM23660.1	KKC30581.1	ERM91570.1	-	-	TCO66331.1
1666	5	5	HKI81_07085	AAM23661.1	KKC30582.1	ERM91571.1	-	-	TCO66330.1
1667	7	7	HKI81_07910	AAM25898.1	KKC28443.1	ERM91609.1	KUK08775.1	HBT49574.1	TCO64198.1
1668	6	6	HKI81_07075	AAM23663.1	KKC30584.1	ERM91573.1	-	HBT49087.1	TCO66328.1
1669	6	6	HKI81_07070	AAM23664.1	KKC30585.1	ERM91574.1	-	HBT49086.1	TCO66327.1
1670	6	6	HKI81_07065	AAM23665.1	KKC30586.1	ERM91575.1	-	HBT49085.1	TCO66326.1
1671	6	6	HKI81_07060	AAM23666.1	KKC30587.1	ERM91576.1	-	HBT49084.1	TCO66325.1
1672	6	6	HKI81_07055	AAM23667.1	KKC30588.1	ERM91577.1	-	HBT49083.1	TCO66324.1
1673	6	6	HKI81_07050	AAM23668.1	KKC30589.1	ERM91578.1	-	HBT49082.1	TCO66323.1
1674	6	6	HKI81_07045	AAM23669.1	KKC30590.1	ERM91579.1	-	HBT49081.1	TCO66322.1
1675	2	2	HKI81_10280	-	-	ERM91581.1	-	-	-
1676	2	2	HKI81_10285	-	-	ERM91582.1	-	-	-
1677	6	6	HKI81_12700	AAM24474.1	-	ERM91652.1	KUK08006.1	HBT48327.1	TCO68385.1
1678	4	4	HKI81_08040	-	KKC28549.1	ERM91636.1	-	-	TCO64226.1
1679	5	5	HKI81_08050	AAM25871.1	KKC28545.1	ERM91638.1	-	-	TCO64227.1
1680	5	5	HKI81_08055	AAM25870.1	KKC28544.1	ERM91639.1	-	-	TCO64228.1
1681	6	6	HKI81_12765	AAM24461.1	-	ERM91643.1	KUK08119.1	HBT48534.1	TCO68372.1
1682	6	6	HKI81_12760	AAM24462.1	-	ERM91644.1	KUK08120.1	HBT48533.1	TCO68373.1
1683	6	6	HKI81_12755	AAM24463.1	-	ERM91645.1	KUK08121.1	HBT48532.1	TCO68374.1
1684	6	6	HKI81_12750	AAM24464.1	-	ERM91646.1	KUK08122.1	HBT48531.1	TCO68375.1
1685	6	6	HKI81_12740	AAM24466.1	-	ERM91648.1	KUK07908.1	HBT50254.1	TCO68377.1
1686	6	6	HKI81_12730	AAM24467.1	-	ERM91649.1	KUK07910.1	HBT50256.1	TCO68379.1
1687	6	6	HKI81_12705	AAM24473.1	-	ERM91651.1	KUK08007.1	HBT48326.1	TCO68384.1
1688	7	7	HKI81_10305	AAM23327.1	KKC28459.1	ERM91633.1	KUK08604.1	HBT49557.1	TCO64181.1
1689	6	6	HKI81_12695	AAM24475.1	-	ERM91653.1	KUK08005.1	HBT48328.1	TCO68386.1
1690	6	6	HKI81_12685	AAM24477.1	KKC29800.1	ERM91655.1	-	HBT50110.1	TCO68388.1
1691	7	7	HKI81_12680	AAM24478.1	KKC29801.1	ERM91656.1	KUK09689.1	HBT50111.1	TCO68389.1
1692	7	7	HKI81_12675	AAM24479.1	KKC29802.1	ERM91657.1	KUK09690.1	HBT50112.1	TCO68390.1
1693	7	7	HKI81_12670	AAM24480.1	KKC29803.1	ERM91658.1	KUK09691.1	HBT50113.1	TCO68391.1
1694	7	7	HKI81_08765	AAM24481.1	KKC29804.1	ERM91659.1	KUK09692.1	HBT50114.1	TCO68392.1
1695	7	7	HKI81_08770	AAM24482.1	KKC29805.1	ERM91660.1	KUK09693.1	HBT49624.1	TCO68393.1
1696	7	7	HKI81_08775	AAM24483.1	KKC29806.1	ERM91661.1	KUK09694.1	HBT49625.1	TCO68394.1
1697	7	7	HKI81_06050	AAM24484.1	KKC29807.1	ERM91662.1	KUK09695.1	HBT49626.1	TCO68395.1
1698	5	5	HKI81_07975	AAM25885.1	-	ERM91620.1	KUK08574.1	-	TCO64211.1
1699	7	7	HKI81_07915	AAM25897.1	KKC28442.1	ERM91610.1	KUK08219.1	HBT49575.1	TCO64199.1
1700	7	7	HKI81_07920	AAM25896.1	KKC28441.1	ERM91611.1	KUK08218.1	HBT49576.1	TCO64200.1
1701	7	7	HKI81_07925	AAM25895.1	KKC28440.1	ERM91612.1	KUK08217.1	HBT49577.1	TCO64201.1
1702	7	7	HKI81_07930	AAM25894.1	KKC28439.1	ERM91613.1	KUK08216.1	HBT49578.1	TCO64202.1
1703	7	7	HKI81_07935	AAM25893.1	KKC28437.1	ERM91614.1	KUK08215.1	HBT49579.1	TCO64203.1
1704	7	7	HKI81_07940	AAM25892.1	KKC28436.1	ERM91615.1	KUK08214.1	HBT49580.1	TCO64204.1
1705	7	7	HKI81_07950	AAM25890.1	KKC28434.1	ERM91616.1	KUK08212.1	HBT49582.1	TCO64206.1
1706	7	7	HKI81_07955	AAM25889.1	KKC28433.1	ERM91617.1	KUK08211.1	HBT49583.1	TCO64207.1
1707	6	6	HKI81_07965	AAM25887.1	KKC28431.1	ERM91618.1	KUK08576.1	-	TCO64209.1
1708	4	4	HKI81_07970	AAM25886.1	-	ERM91619.1	-	-	TCO64210.1
1709	4	4	HKI81_13340	-	-	ERM91251.1	KUK08531.1	HBT49274.1	-
1710	6	6	HKI81_07990	AAM25882.1	KKC28425.1	ERM91621.1	KUK08571.1	-	TCO64214.1
1711	6	6	HKI81_07995	AAM25881.1	KKC28424.1	ERM91622.1	KUK08570.1	-	TCO64215.1
1712	6	6	HKI81_08000	AAM25880.1	-	ERM91623.1	KUK08569.1	HBT48522.1	TCO64216.1
1713	6	6	HKI81_08005	AAM25879.1	-	ERM91624.1	KUK08568.1	HBT48521.1	TCO64217.1
1714	7	7	HKI81_08010	AAM25878.1	KKC28562.1	ERM91625.1	KUK08567.1	HBT48520.1	TCO64218.1
1715	7	7	HKI81_08015	AAM25877.1	KKC28560.1	ERM91626.1	KUK08566.1	HBT50488.1	TCO64219.1
1716	7	7	HKI81_08020	AAM25876.1	KKC28559.1	ERM91627.1	KUK08565.1	HBT50489.1	TCO64220.1
1717	7	7	HKI81_08025	AAM25875.1	KKC28558.1	ERM91628.1	KUK08564.1	HBT50490.1	TCO64221.1
1718	5	5	HKI81_03485	AAM25873.1	KKC28957.1	ERM91631.1	-	-	TCO59157.1
1719	6	6	HKI81_06365	AAM25634.1	KKC28885.1	ERM90952.1	-	HBT48481.1	TCO66254.1
1720	4	4	HKI81_01045	AAM24076.1	KKC30118.1	ERM90941.1	-	-	-
1721	4	4	HKI81_01040	AAM24075.1	KKC30117.1	ERM90942.1	-	-	-
1722	7	7	HKI81_01035	AAM24074.1	KKC30116.1	ERM90943.1	KUK08492.1	HBT49001.1	TCO68016.1
1723	6	6	HKI81_01030	AAM24073.1	KKC30115.1	ERM90944.1	-	HBT50032.1	TCO68015.1
1724	5	5	HKI81_01025	AAM24072.1	KKC30114.1	ERM90945.1	-	-	TCO68014.1
1725	7	7	HKI81_09575	AAM25644.1	KKC28900.1	ERM90946.1	KUK08755.1	HBT48470.1	TCO66245.1
1726	7	7	HKI81_09580	AAM25643.1	KKC28899.1	ERM90947.1	KUK08754.1	HBT48471.1	TCO66246.1
1727	7	7	HKI81_09585	AAM25642.1	KKC28897.1	ERM90948.1	KUK08753.1	HBT48472.1	TCO66247.1
1728	7	7	HKI81_09590	AAM25641.1	KKC28896.1	ERM90949.1	KUK08752.1	HBT48473.1	TCO66248.1
1729	7	7	HKI81_09595	AAM25640.1	KKC28894.1	ERM90950.1	KUK08751.1	HBT48474.1	TCO66249.1
1730	4	4	HKI81_01050	AAM24077.1	KKC30119.1	ERM90940.1	-	-	-
1731	5	5	HKI81_06375	AAM25632.1	KKC28882.1	ERM90956.1	-	-	TCO66256.1
1732	5	5	HKI81_06380	AAM25631.1	-	ERM90957.1	-	HBT48580.1	TCO66257.1
1733	6	6	HKI81_06385	AAM25630.1	KKC28880.1	ERM90958.1	-	HBT48579.1	TCO66258.1
1734	5	5	HKI81_03255	AAM25438.1	-	ERM90960.1	-	HBT50430.1	TCO56108.1
1735	5	5	HKI81_03260	AAM25439.1	-	ERM90961.1	-	HBT50431.1	TCO56109.1
1736	5	5	HKI81_03265	AAM25440.1	-	ERM90962.1	-	HBT50433.1	TCO56110.1
1737	5	5	HKI81_03270	AAM25441.1	-	ERM90963.1	-	HBT50434.1	TCO56111.1
1738	6	6	HKI81_03280	AAM25443.1	-	ERM90964.1	KUK08073.1	HBT48283.1	TCO56113.1
1739	6	6	HKI81_03285	AAM25444.1	-	ERM90965.1	KUK08072.1	HBT48284.1	TCO56114.1
1740	6	6	HKI81_03290	AAM25445.1	-	ERM90966.1	KUK08071.1	HBT48285.1	TCO56115.1
1741	6	6	HKI81_03575	AAM25150.1	-	ERM90927.1	KUK09431.1	HBT49676.1	TCO68164.1
1742	2	2	HKI81_14025	-	-	ERM90906.1	-	-	-
1743	7	7	HKI81_00605	AAM25805.1	KKC28572.1	ERM90916.1	KUK08890.1	HBT50165.1	TCO57632.1
1744	6	6	HKI81_03620	AAM25159.1	-	ERM90918.1	KUK09441.1	HBT49856.1	TCO68174.1
1745	6	6	HKI81_03615	AAM25158.1	-	ERM90919.1	KUK09439.1	HBT49857.1	TCO68172.1
1746	6	6	HKI81_03610	AAM25157.1	-	ERM90920.1	KUK09438.1	HBT49858.1	TCO68171.1
1747	6	6	HKI81_03605	AAM25156.1	-	ERM90921.1	KUK09437.1	HBT49859.1	TCO68170.1
1748	6	6	HKI81_03600	AAM25155.1	-	ERM90922.1	KUK09436.1	HBT49671.1	TCO68169.1
1749	6	6	HKI81_03595	AAM25154.1	-	ERM90923.1	KUK09435.1	HBT49672.1	TCO68168.1
1750	6	6	HKI81_03585	AAM25152.1	-	ERM90925.1	KUK09433.1	HBT49674.1	TCO68166.1
1751	6	6	HKI81_03580	AAM25151.1	-	ERM90926.1	KUK09432.1	HBT49675.1	TCO68165.1
1752	6	6	HKI81_03295	AAM25446.1	-	ERM90967.1	KUK08070.1	HBT48286.1	TCO56116.1
1753	6	6	HKI81_03570	AAM25149.1	-	ERM90928.1	KUK09430.1	HBT49677.1	TCO68163.1
1754	6	6	HKI81_03565	AAM25148.1	-	ERM90929.1	KUK09429.1	HBT49678.1	TCO68162.1
1755	7	7	HKI81_03560	AAM25147.1	KKC29146.1	ERM90930.1	KUK09428.1	HBT49679.1	TCO68161.1
1756	6	6	HKI81_03555	AAM25146.1	-	ERM90931.1	KUK09427.1	HBT49680.1	TCO68160.1
1757	6	6	HKI81_03545	AAM25144.1	-	ERM90932.1	KUK09425.1	HBT49682.1	TCO68158.1
1758	7	7	HKI81_03540	AAM25143.1	KKC29220.1	ERM90933.1	KUK09424.1	HBT49683.1	TCO68157.1
1759	7	7	HKI81_03535	AAM25142.1	KKC29219.1	ERM90934.1	KUK09423.1	HBT49684.1	TCO68156.1
1760	7	7	HKI81_03530	AAM25140.1	KKC29217.1	ERM90935.1	KUK09422.1	HBT49685.1	TCO68154.1
1761	7	7	HKI81_03525	AAM25139.1	KKC29216.1	ERM90936.1	KUK09421.1	HBT49686.1	TCO68153.1
1762	7	7	HKI81_03160	AAM25419.1	KKC28987.1	ERM91008.1	KUK08982.1	HBT49795.1	TCO56412.1
1763	6	6	HKI81_03110	AAM25409.1	-	ERM90998.1	KUK08991.1	HBT49805.1	TCO56402.1
1764	6	6	HKI81_03115	AAM25410.1	-	ERM90999.1	KUK08990.1	HBT49804.1	TCO56403.1
1765	5	5	HKI81_03120	AAM25411.1	-	ERM91000.1	-	HBT49803.1	TCO56404.1
1766	6	6	HKI81_03125	AAM25412.1	-	ERM91001.1	KUK08989.1	HBT49802.1	TCO56405.1
1767	6	6	HKI81_03130	AAM25413.1	-	ERM91002.1	KUK08988.1	HBT49801.1	TCO56406.1
1768	6	6	HKI81_03135	AAM25414.1	-	ERM91003.1	KUK08987.1	HBT49800.1	TCO56407.1
1769	6	6	HKI81_03140	AAM25415.1	-	ERM91004.1	KUK08986.1	HBT49799.1	TCO56408.1
1770	6	6	HKI81_03145	AAM25416.1	-	ERM91005.1	KUK08985.1	HBT49798.1	TCO56409.1
1771	7	7	HKI81_03150	AAM25417.1	KKC28985.1	ERM91006.1	KUK08984.1	HBT49797.1	TCO56410.1
1772	7	7	HKI81_03155	AAM25418.1	KKC28986.1	ERM91007.1	KUK08983.1	HBT49796.1	TCO56411.1
1773	6	6	HKI81_03105	AAM25408.1	-	ERM90997.1	KUK08992.1	HBT49806.1	TCO56401.1
1774	7	7	HKI81_03165	AAM25420.1	KKC28988.1	ERM91009.1	KUK08981.1	HBT49794.1	TCO56413.1
1775	7	7	HKI81_03170	AAM25421.1	KKC28989.1	ERM91010.1	KUK08980.1	HBT49793.1	TCO56414.1
1776	6	6	HKI81_03175	AAM25422.1	KKC28990.1	ERM91011.1	-	HBT49792.1	TCO56415.1
1777	6	6	HKI81_03185	AAM25424.1	-	ERM91012.1	KUK08978.1	HBT49790.1	TCO56417.1
1778	6	6	HKI81_03190	AAM25425.1	-	ERM91013.1	KUK08977.1	HBT49789.1	TCO56418.1
1779	6	6	HKI81_03195	AAM25426.1	-	ERM91014.1	KUK08976.1	HBT49788.1	TCO56419.1
1780	6	6	HKI81_03205	AAM25428.1	-	ERM91015.1	KUK08974.1	HBT49786.1	TCO56421.1
1781	6	6	HKI81_03210	AAM25429.1	-	ERM91016.1	KUK08973.1	HBT49785.1	TCO56422.1
1782	6	6	HKI81_03215	AAM25430.1	-	ERM91017.1	KUK08972.1	HBT49784.1	TCO56423.1
1783	6	6	HKI81_03220	AAM25431.1	-	ERM91018.1	KUK08971.1	HBT49783.1	TCO56424.1
1784	7	7	HKI81_12520	AAM24739.1	KKC29479.1	ERM90984.1	KUK07845.1	HBT50247.1	TCO60390.1
1785	6	6	HKI81_03300	AAM25447.1	-	ERM90968.1	KUK08069.1	HBT48287.1	TCO56117.1
1786	6	6	HKI81_03305	AAM25448.1	-	ERM90969.1	KUK08068.1	HBT48288.1	TCO56118.1
1787	6	6	HKI81_03310	AAM25449.1	-	ERM90970.1	KUK08067.1	HBT48289.1	TCO56119.1
1788	4	4	HKI81_03315	AAM25450.1	-	ERM90971.1	-	HBT48290.1	-
1789	6	6	HKI81_12480	AAM24748.1	KKC29491.1	ERM90977.1	KUK08152.1	-	TCO60398.1
1790	6	6	HKI81_12485	AAM24747.1	KKC29489.1	ERM90978.1	KUK08153.1	-	TCO60397.1
1791	7	7	HKI81_12495	AAM24744.1	KKC29485.1	ERM90980.1	KUK08155.1	HBT50242.1	TCO60395.1
1792	7	7	HKI81_12505	AAM24742.1	KKC29483.1	ERM90981.1	KUK08157.1	HBT50244.1	TCO60393.1
1793	7	7	HKI81_12510	AAM24741.1	KKC29481.1	ERM90982.1	KUK08158.1	HBT50245.1	TCO60392.1
1794	7	7	HKI81_12515	AAM24740.1	KKC29480.1	ERM90983.1	KUK08159.1	HBT50246.1	TCO60391.1
1795	6	6	HKI81_00560	AAM25796.1	-	ERM90904.1	KUK08881.1	HBT50174.1	TCO63517.1
1796	7	7	HKI81_12525	AAM24738.1	KKC29478.1	ERM90985.1	KUK07844.1	HBT50248.1	TCO60389.1
1797	7	7	HKI81_03065	AAM25400.1	KKC29144.1	ERM90989.1	KUK09000.1	HBT49010.1	TCO56393.1
1798	6	6	HKI81_03070	AAM25401.1	-	ERM90990.1	KUK08999.1	HBT49011.1	TCO56394.1
1799	6	6	HKI81_03075	AAM25402.1	-	ERM90991.1	KUK08998.1	HBT49012.1	TCO56395.1
1800	6	6	HKI81_03080	AAM25403.1	-	ERM90992.1	KUK08997.1	HBT49013.1	TCO56396.1
1801	6	6	HKI81_03085	AAM25404.1	-	ERM90993.1	KUK08996.1	HBT49014.1	TCO56397.1
1802	6	6	HKI81_03090	AAM25405.1	-	ERM90994.1	KUK08995.1	HBT49015.1	TCO56398.1
1803	6	6	HKI81_03095	AAM25406.1	-	ERM90995.1	KUK08994.1	HBT49808.1	TCO56399.1
1804	6	6	HKI81_03100	AAM25407.1	-	ERM90996.1	KUK08993.1	HBT49807.1	TCO56400.1
1805	7	7	HKI81_03815	AAM25295.1	KKC29029.1	ERM90763.1	KUK09613.1	HBT48809.1	TCO67479.1
1806	7	7	HKI81_03050	AAM24735.1	KKC29475.1	ERM90751.1	KUK09954.1	HBT49498.1	TCO67874.1
1807	7	7	HKI81_03045	AAM24734.1	KKC29473.1	ERM90752.1	KUK09953.1	HBT49497.1	TCO67873.1
1808	7	7	HKI81_03040	AAM24733.1	KKC29472.1	ERM90753.1	KUK09952.1	HBT49496.1	TCO67872.1
1809	7	7	HKI81_03035	AAM24732.1	KKC29471.1	ERM90754.1	KUK09951.1	HBT49495.1	TCO67871.1
1810	7	7	HKI81_09550	AAM25650.1	KKC28705.1	ERM90756.1	KUK08760.1	HBT50371.1	TCO66240.1
1811	7	7	HKI81_09555	AAM25649.1	KKC28703.1	ERM90757.1	KUK08759.1	HBT50372.1	TCO66241.1
1812	5	5	HKI81_09560	AAM25648.1	-	ERM90758.1	KUK08758.1	-	TCO66242.1
1813	6	6	HKI81_09570	AAM25645.1	KKC28901.1	ERM90759.1	KUK08756.1	-	TCO66244.1
1814	7	7	HKI81_03805	AAM25293.1	KKC29027.1	ERM90761.1	KUK09615.1	HBT48807.1	TCO67477.1
1815	7	7	HKI81_03810	AAM25294.1	KKC29028.1	ERM90762.1	KUK09614.1	HBT48808.1	TCO67478.1
1816	2	2	HKI81_13160	-	-	ERM90750.1	-	-	-
1817	7	7	HKI81_03820	AAM25296.1	KKC29030.1	ERM90764.1	KUK09612.1	HBT48810.1	TCO67480.1
1818	7	7	HKI81_03825	AAM25297.1	KKC29032.1	ERM90765.1	KUK09611.1	HBT48811.1	TCO67481.1
1819	7	7	HKI81_03830	AAM25298.1	KKC29033.1	ERM90766.1	KUK09610.1	HBT48812.1	TCO67482.1
1820	7	7	HKI81_03835	AAM25299.1	KKC29034.1	ERM90767.1	KUK09609.1	HBT48813.1	TCO67483.1
1821	7	7	HKI81_03840	AAM25300.1	KKC29035.1	ERM90768.1	KUK09608.1	HBT48814.1	TCO67484.1
1822	7	7	HKI81_03845	AAM25301.1	KKC29036.1	ERM90769.1	KUK09607.1	HBT48815.1	TCO67485.1
1823	7	7	HKI81_03850	AAM25302.1	KKC29037.1	ERM90770.1	KUK09606.1	HBT48816.1	TCO67486.1
1824	7	7	HKI81_03855	AAM25303.1	KKC29038.1	ERM90771.1	KUK09605.1	HBT48817.1	TCO67487.1
1825	7	7	HKI81_03860	AAM25304.1	KKC29039.1	ERM90772.1	KUK09604.1	HBT48818.1	TCO67488.1
1826	7	7	HKI81_03865	AAM25305.1	KKC29040.1	ERM90773.1	KUK09603.1	HBT48819.1	TCO67489.1
1827	7	7	HKI81_08545	AAM25373.1	KKC29114.1	ERM90734.1	KUK08520.1	HBT49265.1	TCO67563.1
1828	6	6	HKI81_13635	AAM24342.1	KKC29865.1	ERM90691.1	KUK08038.1	-	TCO55318.1
1829	2	2	HKI81_10430	-	-	ERM90697.1	-	-	-
1830	6	6	HKI81_13210	AAM24309.1	KKC29829.1	ERM90703.1	-	HBT50018.1	TCO59000.1
1831	6	6	HKI81_13205	AAM24310.1	KKC29830.1	ERM90704.1	-	HBT50017.1	TCO58999.1
1832	5	5	HKI81_13195	AAM24312.1	-	ERM90707.1	-	HBT50015.1	TCO58997.1
1833	4	4	HKI81_13175	-	KKC29846.1	ERM90712.1	-	-	TCO58994.1
1834	5	5	HKI81_13180	AAM24315.1	KKC29845.1	ERM90713.1	-	-	TCO58995.1
1835	5	5	HKI81_03875	AAM25308.1	KKC29043.1	ERM90718.1	-	-	TCO67492.1
1836	5	5	HKI81_03870	AAM25307.1	KKC29042.1	ERM90719.1	-	-	TCO67491.1
1837	6	6	HKI81_08540	AAM25372.1	KKC29113.1	ERM90733.1	KUK08519.1	-	TCO67562.1
1838	6	6	HKI81_07035	AAM23671.1	KKC30591.1	ERM90776.1	-	HBT50043.1	TCO54544.1
1839	7	7	HKI81_08555	AAM25375.1	KKC29116.1	ERM90735.1	KUK08522.1	HBT49267.1	TCO67565.1
1840	7	7	HKI81_08560	AAM25376.1	KKC29117.1	ERM90736.1	KUK08523.1	HBT49268.1	TCO67566.1
1841	7	7	HKI81_08575	AAM25377.1	KKC29118.1	ERM90737.1	KUK07976.1	HBT49278.1	TCO67570.1
1842	7	7	HKI81_08550	AAM25374.1	KKC29115.1	ERM90738.1	KUK08521.1	HBT49266.1	TCO67564.1
1843	7	7	HKI81_13455	AAM25385.1	KKC29127.1	ERM90739.1	KUK07887.1	HBT49918.1	TCO67578.1
1844	7	7	HKI81_13465	AAM25383.1	KKC29125.1	ERM90740.1	KUK07885.1	HBT49916.1	TCO67576.1
1845	7	7	HKI81_13470	AAM25382.1	KKC29124.1	ERM90741.1	KUK07884.1	HBT49915.1	TCO67575.1
1846	4	4	HKI81_13420	AAM25398.1	KKC29143.1	ERM90743.1	-	-	-
1847	7	7	HKI81_13460	AAM25384.1	KKC29126.1	ERM90745.1	KUK07886.1	HBT49917.1	TCO67577.1
1848	7	7	HKI81_00615	AAM25807.1	KKC28574.1	ERM90894.1	KUK08892.1	HBT50163.1	TCO57634.1
1849	4	4	HKI81_11460	AAM23939.1	-	ERM90866.1	KUK08675.1	-	-
1850	5	5	HKI81_11455	AAM23940.1	-	ERM90867.1	KUK08109.1	HBT49508.1	-
1851	7	7	HKI81_11410	AAM23945.1	KKC30253.1	ERM90869.1	KUK08105.1	HBT49512.1	TCO60222.1
1852	4	4	HKI81_11465	AAM23938.1	-	ERM90884.1	KUK08674.1	-	-
1853	7	7	HKI81_11420	AAM23943.1	KKC30251.1	ERM90885.1	KUK08107.1	HBT49510.1	TCO60224.1
1854	7	7	HKI81_00650	AAM25814.1	KKC28582.1	ERM90889.1	KUK08390.1	HBT50156.1	TCO57641.1
1855	7	7	HKI81_00640	AAM25812.1	KKC28580.1	ERM90890.1	KUK08392.1	HBT50158.1	TCO57639.1
1856	7	7	HKI81_00635	AAM25811.1	KKC28579.1	ERM90891.1	KUK08393.1	HBT50159.1	TCO57638.1
1857	7	7	HKI81_00625	AAM25809.1	KKC28576.1	ERM90892.1	KUK08395.1	HBT50161.1	TCO57636.1
1858	7	7	HKI81_00620	AAM25808.1	KKC28575.1	ERM90893.1	KUK08396.1	HBT50162.1	TCO57635.1
1859	5	5	HKI81_11500	AAM23937.1	KKC30247.1	ERM90865.1	KUK08673.1	-	-
1860	7	7	HKI81_00610	AAM25806.1	KKC28573.1	ERM90895.1	KUK08891.1	HBT50164.1	TCO57633.1
1861	7	7	HKI81_00600	AAM25804.1	KKC28571.1	ERM90896.1	KUK08889.1	HBT50166.1	TCO57631.1
1862	7	7	HKI81_00595	AAM25803.1	KKC28570.1	ERM90897.1	KUK08888.1	HBT50167.1	TCO63510.1
1863	7	7	HKI81_00590	AAM25802.1	KKC28569.1	ERM90898.1	KUK08887.1	HBT50168.1	TCO63511.1
1864	6	6	HKI81_00585	AAM25801.1	-	ERM90899.1	KUK08886.1	HBT50169.1	TCO63512.1
1865	6	6	HKI81_00580	AAM25800.1	-	ERM90900.1	KUK08885.1	HBT50170.1	TCO63513.1
1866	6	6	HKI81_00575	AAM25799.1	-	ERM90901.1	KUK08884.1	HBT50171.1	TCO63514.1
1867	6	6	HKI81_00570	AAM25798.1	-	ERM90902.1	KUK08883.1	HBT50172.1	TCO63515.1
1868	6	6	HKI81_00565	AAM25797.1	-	ERM90903.1	KUK08882.1	HBT50173.1	TCO63516.1
1869	6	6	HKI81_11285	AAM24280.1	KKC29825.1	ERM90827.1	-	HBT50025.1	TCO63850.1
1870	4	4	HKI81_07030	AAM23672.1	KKC30592.1	ERM90777.1	-	-	-
1871	5	5	HKI81_07025	AAM23673.1	KKC30515.1	ERM90778.1	-	-	TCO66320.1
1872	6	6	HKI81_07020	AAM23674.1	KKC30516.1	ERM90779.1	-	HBT49080.1	TCO66319.1
1873	6	6	HKI81_07015	AAM23675.1	KKC30517.1	ERM90780.1	-	HBT49079.1	TCO66318.1
1874	6	6	HKI81_07010	AAM23676.1	KKC30518.1	ERM90781.1	-	HBT49078.1	TCO66317.1
1875	6	6	HKI81_12910	AAM23677.1	KKC28888.1	ERM90804.1	-	HBT48478.1	TCO66316.1
1876	7	7	HKI81_13725	AAM23344.1	KKC28525.1	ERM90821.1	KUK08210.1	HBT48955.1	TCO57482.1
1877	7	7	HKI81_13720	AAM23345.1	KKC28526.1	ERM90822.1	KUK08209.1	HBT48956.1	TCO57483.1
1878	7	7	HKI81_13715	AAM23346.1	KKC28527.1	ERM90823.1	KUK08208.1	HBT48957.1	TCO57484.1
1879	6	6	HKI81_11295	AAM24282.1	KKC29827.1	ERM90825.1	-	HBT50027.1	TCO63848.1
1880	5	5	HKI81_03225	AAM25432.1	-	ERM91019.1	KUK08970.1	-	TCO56425.1
1881	4	4	HKI81_03930	AAM25216.1	-	ERM90833.1	-	-	TCO68230.1
1882	5	5	HKI81_12065	AAM23695.1	KKC30481.1	ERM90851.1	-	-	TCO63285.1
1883	5	5	HKI81_12040	AAM23702.1	KKC30496.1	ERM90853.1	-	-	TCO63282.1
1884	5	5	HKI81_12035	AAM23703.1	KKC30497.1	ERM90854.1	-	-	TCO63281.1
1885	6	6	HKI81_12030	AAM23704.1	KKC30498.1	ERM90855.1	-	HBT48334.1	TCO63280.1
1886	5	5	HKI81_12045	AAM23701.1	KKC30495.1	ERM90859.1	-	-	TCO63283.1
1887	7	7	HKI81_01320	AAM24279.1	KKC29824.1	ERM90861.1	KUK08734.1	HBT49861.1	TCO63851.1
1888	7	7	HKI81_01330	AAM24277.1	KKC29822.1	ERM90862.1	KUK08736.1	HBT49863.1	TCO63853.1
1889	6	6	HKI81_01335	-	KKC29821.1	ERM90863.1	KUK08737.1	HBT49864.1	TCO63854.1
1890	7	7	HKI81_12405	AAM24580.1	KKC29683.1	ERM91169.1	KUK09660.1	HBT48764.1	TCO60078.1
1891	4	4	HKI81_00820	-	KKC30140.1	ERM91152.1	KUK08624.1	-	-
1892	2	2	HKI81_00835	-	-	ERM91153.1	-	-	-
1893	3	3	HKI81_00840	-	KKC29886.1	ERM91154.1	-	-	-
1894	3	3	HKI81_00845	-	-	ERM91155.1	KUK08679.1	-	-
1895	2	2	HKI81_00855	-	-	ERM91157.1	-	-	-
1896	6	6	HKI81_00880	AAM24382.1	KKC29909.1	ERM91161.1	KUK07961.1	HBT48970.1	-
1897	7	7	HKI81_12425	AAM24584.1	KKC29687.1	ERM91165.1	KUK09656.1	HBT48768.1	TCO60074.1
1898	7	7	HKI81_12420	AAM24583.1	KKC29686.1	ERM91166.1	KUK09657.1	HBT48767.1	TCO60075.1
1899	7	7	HKI81_12415	AAM24582.1	KKC29685.1	ERM91167.1	KUK09658.1	HBT48766.1	TCO60076.1
1900	7	7	HKI81_12410	AAM24581.1	KKC29684.1	ERM91168.1	KUK09659.1	HBT48765.1	TCO60077.1
1901	7	7	HKI81_00790	AAM24037.1	KKC30149.1	ERM91150.1	KUK09382.1	HBT49658.1	TCO67980.1
1902	7	7	HKI81_12400	AAM24579.1	KKC29682.1	ERM91170.1	KUK09661.1	HBT48763.1	TCO60079.1
1903	7	7	HKI81_12395	AAM24578.1	KKC29681.1	ERM91171.1	KUK09662.1	HBT48762.1	TCO60080.1
1904	7	7	HKI81_12390	AAM24577.1	KKC29680.1	ERM91172.1	KUK09663.1	HBT48761.1	TCO60081.1
1905	7	7	HKI81_12385	AAM24576.1	KKC29679.1	ERM91173.1	KUK09664.1	HBT48760.1	TCO60082.1
1906	7	7	HKI81_11525	AAM23359.1	KKC30898.1	ERM91176.1	KUK08473.1	HBT50190.1	TCO55403.1
1907	7	7	HKI81_11530	AAM23360.1	KKC30899.1	ERM91177.1	KUK08474.1	HBT50189.1	TCO55402.1
1908	7	7	HKI81_11535	AAM23361.1	KKC30900.1	ERM91178.1	KUK08475.1	HBT50188.1	TCO55401.1
1909	7	7	HKI81_11540	AAM23362.1	KKC30901.1	ERM91179.1	KUK08476.1	HBT50187.1	TCO55400.1
1910	7	7	HKI81_11545	AAM23363.1	KKC30902.1	ERM91180.1	KUK08477.1	HBT50186.1	TCO55399.1
1911	7	7	HKI81_11550	AAM23364.1	KKC30903.1	ERM91181.1	KUK08478.1	HBT50185.1	TCO55398.1
1912	6	6	HKI81_00970	AAM24062.1	KKC30104.1	ERM91139.1	KUK07965.1	-	TCO68004.1
1913	5	5	HKI81_00805	AAM24040.1	KKC30145.1	ERM91120.1	-	-	TCO67983.1
1914	7	7	HKI81_00810	AAM24041.1	KKC30144.1	ERM91121.1	KUK08622.1	HBT49663.1	TCO67984.1
1915	7	7	HKI81_00910	AAM24050.1	KKC30131.1	ERM91127.1	KUK08632.1	HBT49813.1	TCO67992.1
1916	7	7	HKI81_00915	AAM24051.1	KKC30130.1	ERM91128.1	KUK08633.1	HBT49814.1	TCO67993.1
1917	7	7	HKI81_00920	AAM24052.1	KKC30127.1	ERM91129.1	KUK08634.1	HBT49815.1	TCO67994.1
1918	7	7	HKI81_00925	AAM24053.1	KKC30126.1	ERM91130.1	KUK08635.1	HBT49816.1	TCO67995.1
1919	7	7	HKI81_00930	AAM24054.1	KKC30125.1	ERM91131.1	KUK08636.1	HBT49817.1	TCO67996.1
1920	5	5	HKI81_00955	AAM24059.1	KKC30122.1	ERM91136.1	-	-	TCO68001.1
1921	5	5	HKI81_00960	AAM24060.1	KKC30102.1	ERM91137.1	-	-	TCO68002.1
1922	6	6	HKI81_00965	AAM24061.1	KKC30103.1	ERM91138.1	KUK07964.1	-	TCO68003.1
1923	7	7	HKI81_11555	AAM23365.1	KKC30904.1	ERM91182.1	KUK08479.1	HBT50184.1	TCO55397.1
1924	6	6	HKI81_00975	AAM24063.1	KKC30105.1	ERM91140.1	KUK07966.1	-	TCO68005.1
1925	6	6	HKI81_00980	AAM24064.1	KKC30106.1	ERM91141.1	KUK08221.1	-	TCO68006.1
1926	7	7	HKI81_00990	AAM24066.1	KKC30108.1	ERM91142.1	KUK08224.1	HBT48851.1	TCO68008.1
1927	7	7	HKI81_00995	AAM24067.1	KKC30109.1	ERM91143.1	KUK08225.1	HBT48852.1	TCO68009.1
1928	7	7	HKI81_01000	AAM24068.1	KKC30110.1	ERM91144.1	KUK08226.1	HBT48853.1	TCO68010.1
1929	7	7	HKI81_01005	AAM24069.1	KKC30111.1	ERM91145.1	KUK08227.1	HBT48854.1	TCO68011.1
1930	4	4	HKI81_07470	AAM24012.1	-	ERM91147.1	-	HBT48602.1	-
1931	6	6	HKI81_14000	AAM24015.1	-	ERM91148.1	KUK09397.1	HBT48837.1	TCO67966.1
1932	6	6	HKI81_00750	-	KKC30162.1	ERM91149.1	KUK09391.1	HBT49649.1	TCO67971.1
1933	6	6	HKI81_09500	AAM25660.1	-	ERM91222.1	KUK08455.1	HBT48617.1	TCO66230.1
1934	7	7	HKI81_01115	AAM24090.1	KKC30094.1	ERM91211.1	KUK08730.1	HBT48644.1	TCO68029.1
1935	7	7	HKI81_01120	AAM24091.1	KKC30095.1	ERM91212.1	KUK08729.1	HBT48643.1	TCO68030.1
1936	4	4	HKI81_01080	AAM24083.1	KKC30087.1	ERM91213.1	-	-	-
1937	7	7	HKI81_01090	AAM24085.1	KKC30089.1	ERM91214.1	KUK08484.1	HBT49007.1	TCO68024.1
1938	7	7	HKI81_13325	AAM23348.1	KKC30906.1	ERM91216.1	KUK08207.1	HBT48958.1	TCO57485.1
1939	2	2	HKI81_13375	-	-	ERM91217.1	-	-	-
1940	4	4	HKI81_14135	AAM25666.1	KKC28724.1	ERM91218.1	-	-	-
1941	7	7	HKI81_09485	AAM25663.1	KKC28720.1	ERM91219.1	KUK08458.1	HBT48614.1	TCO66227.1
1942	7	7	HKI81_09490	AAM25662.1	KKC28719.1	ERM91220.1	KUK08457.1	HBT48615.1	TCO66228.1
1943	7	7	HKI81_09495	AAM25661.1	KKC28718.1	ERM91221.1	KUK08456.1	HBT48616.1	TCO66229.1
1944	7	7	HKI81_01110	AAM24089.1	KKC30093.1	ERM91210.1	KUK08731.1	HBT48645.1	TCO68028.1
1945	6	6	HKI81_09505	AAM25659.1	-	ERM91223.1	KUK08454.1	HBT48618.1	TCO66231.1
1946	7	7	HKI81_09510	AAM25658.1	KKC28713.1	ERM91224.1	KUK08453.1	HBT48619.1	TCO66232.1
1947	7	7	HKI81_09520	AAM25656.1	KKC28711.1	ERM91225.1	KUK08451.1	HBT48621.1	TCO66234.1
1948	6	6	HKI81_09525	AAM25655.1	KKC28710.1	ERM91226.1	-	HBT48623.1	TCO66235.1
1949	5	5	HKI81_09535	AAM25653.1	KKC28708.1	ERM91228.1	-	-	TCO66237.1
1950	6	6	HKI81_09540	AAM25652.1	KKC28707.1	ERM91229.1	-	HBT50369.1	TCO66238.1
1951	6	6	HKI81_09545	AAM25651.1	KKC28706.1	ERM91230.1	-	HBT50370.1	TCO66239.1
1952	4	4	HKI81_04220	AAM25196.1	-	ERM91245.1	-	-	TCO68211.1
1953	4	4	HKI81_13330	-	-	ERM91249.1	KUK08533.1	HBT49276.1	-
1954	4	4	HKI81_13335	-	-	ERM91250.1	KUK08532.1	HBT49275.1	-
1955	7	7	HKI81_11635	AAM23384.1	KKC30885.1	ERM91197.1	KUK08230.1	HBT49827.1	TCO56317.1
1956	7	7	HKI81_11570	AAM23368.1	KKC30895.1	ERM91184.1	KUK08481.1	HBT50182.1	TCO55395.1
1957	7	7	HKI81_11575	AAM23369.1	KKC30896.1	ERM91185.1	KUK08482.1	HBT50181.1	TCO55394.1
1958	7	7	HKI81_11580	AAM23370.1	KKC30897.1	ERM91186.1	KUK07773.1	HBT48330.1	TCO56306.1
1959	6	6	HKI81_11590	AAM23373.1	-	ERM91188.1	KUK07945.1	HBT48333.1	TCO56309.1
1960	5	5	HKI81_11595	AAM23374.1	-	ERM91189.1	KUK07944.1	-	TCO56310.1
1961	5	5	HKI81_11610	AAM23377.1	-	ERM91191.1	KUK08235.1	HBT49822.1	-
1962	5	5	HKI81_11615	-	KKC30880.1	ERM91192.1	KUK08234.1	HBT49823.1	-
1963	7	7	HKI81_11620	AAM23380.1	KKC30881.1	ERM91194.1	KUK08233.1	HBT49824.1	TCO56314.1
1964	7	7	HKI81_11625	AAM23382.1	KKC30883.1	ERM91195.1	KUK08232.1	HBT49825.1	TCO56315.1
1965	7	7	HKI81_11630	AAM23383.1	KKC30884.1	ERM91196.1	KUK08231.1	HBT49826.1	TCO56316.1
1966	7	7	HKI81_00800	AAM24039.1	KKC30146.1	ERM91119.1	KUK09380.1	HBT49660.1	TCO67982.1
1967	4	4	HKI81_11565	AAM23367.1	KKC30894.1	ERM91198.1	-	-	-
1968	7	7	HKI81_01060	AAM24079.1	KKC30082.1	ERM91202.1	KUK08489.1	HBT49002.1	TCO68019.1
1969	7	7	HKI81_01065	AAM24080.1	KKC30083.1	ERM91203.1	KUK08488.1	HBT49003.1	TCO68020.1
1970	7	7	HKI81_01070	AAM24081.1	KKC30085.1	ERM91204.1	KUK08487.1	HBT49004.1	TCO68021.1
1971	7	7	HKI81_01075	AAM24082.1	KKC30086.1	ERM91205.1	KUK08486.1	HBT49005.1	TCO68022.1
1972	7	7	HKI81_01085	AAM24084.1	KKC30088.1	ERM91206.1	KUK08485.1	HBT49006.1	TCO68023.1
1973	7	7	HKI81_01095	AAM24086.1	KKC30090.1	ERM91207.1	KUK08483.1	HBT49008.1	TCO68025.1
1974	7	7	HKI81_01100	AAM24087.1	KKC30091.1	ERM91208.1	KUK08733.1	HBT48647.1	TCO68026.1
1975	7	7	HKI81_01105	AAM24088.1	KKC30092.1	ERM91209.1	KUK08732.1	HBT48646.1	TCO68027.1
1976	6	6	HKI81_00060	AAM25677.1	KKC28735.1	ERM91051.1	KUK09077.1	-	TCO56510.1
1977	7	7	HKI81_03420	AAM25470.1	KKC28943.1	ERM91041.1	KUK08953.1	HBT49125.1	TCO59143.1
1978	7	7	HKI81_03425	AAM25471.1	KKC28944.1	ERM91042.1	KUK08954.1	HBT49124.1	TCO59144.1
1979	7	7	HKI81_03430	AAM25472.1	KKC28945.1	ERM91043.1	KUK08955.1	HBT49123.1	TCO59145.1
1980	7	7	HKI81_03435	AAM25473.1	KKC28946.1	ERM91044.1	KUK08956.1	HBT49122.1	TCO59146.1
1981	6	6	HKI81_03200	AAM25427.1	-	ERM91045.1	KUK08975.1	HBT49787.1	TCO56420.1
1982	7	7	HKI81_00005	AAM25667.1	KKC28725.1	ERM91046.1	KUK08851.1	HBT49590.1	TCO67503.1
1983	7	7	HKI81_00040	AAM25673.1	KKC28731.1	ERM91047.1	KUK09081.1	HBT49745.1	TCO56506.1
1984	7	7	HKI81_00045	AAM25674.1	KKC28732.1	ERM91048.1	KUK09080.1	HBT49744.1	TCO56507.1
1985	7	7	HKI81_00050	AAM25675.1	KKC28733.1	ERM91049.1	KUK09079.1	HBT49743.1	TCO56508.1
1986	6	6	HKI81_00055	AAM25676.1	KKC28734.1	ERM91050.1	KUK09078.1	-	TCO56509.1
1987	7	7	HKI81_03415	AAM25469.1	KKC28942.1	ERM91040.1	KUK08952.1	HBT49126.1	TCO59142.1
1988	7	7	HKI81_00065	AAM25678.1	KKC28736.1	ERM91052.1	KUK09076.1	HBT48495.1	TCO56511.1
1989	7	7	HKI81_00070	AAM25679.1	KKC28737.1	ERM91053.1	KUK09075.1	HBT48496.1	TCO56512.1
1990	6	6	HKI81_00075	AAM25680.1	KKC28738.1	ERM91054.1	KUK09074.1	-	TCO56513.1
1991	7	7	HKI81_00080	AAM25681.1	KKC28739.1	ERM91055.1	KUK09073.1	HBT48497.1	TCO56514.1
1992	7	7	HKI81_00085	AAM25682.1	KKC28740.1	ERM91056.1	KUK09072.1	HBT48498.1	TCO56515.1
1993	7	7	HKI81_00090	AAM25683.1	KKC28741.1	ERM91057.1	KUK09071.1	HBT48499.1	TCO56516.1
1994	7	7	HKI81_00095	AAM25684.1	KKC28742.1	ERM91058.1	KUK09070.1	HBT48281.1	TCO56517.1
1995	7	7	HKI81_00100	AAM25685.1	KKC28743.1	ERM91059.1	KUK09069.1	HBT48280.1	TCO56518.1
1996	6	6	HKI81_00105	AAM25686.1	-	ERM91060.1	KUK09068.1	HBT48279.1	TCO56519.1
1997	6	6	HKI81_00110	AAM25687.1	-	ERM91061.1	KUK09067.1	HBT48277.1	TCO56520.1
1998	6	6	HKI81_03360	AAM25458.1	-	ERM91030.1	KUK08712.1	HBT49137.1	TCO54538.1
1999	5	5	HKI81_03230	AAM25433.1	-	ERM91020.1	KUK08969.1	-	TCO56426.1
[truncated: 2,674 more rows]
