# Supplementary material for: Data on draft genome sequence of Caldanaerobacter sp. strain 1523vc, a thermophilic bacterium, isolated from a hot spring of Uzon Caldera, (Kamchatka, Russia)
Source: Data Brief. 2020 Sep 24;33:106336. doi: 10.1016/j.dib.2020.106336 (PMC7648113; doi:10.1016/j.dib.2020.106336)
Supplement: Supplementary file 2 [file mmc2.xlsx]

## Sheet: Sheet1
Supplementary table 2. Average nucleotide identity and genomic distance between genomes
Genome1	Genome2	Average nucleotide identity, %	Genomic distance
GCA_000156275.2	GCA_001507995.1	98.4719	0.0152806
GCA_000156275.2	GCA_000007085.1	98.7618	0.0123824
GCA_000156275.2	GCA_000473865.1	98.0357	0.0196434
GCA_000156275.2	1523vc	97.4396	0.0256043
GCA_000156275.2	GCA_003510725.1	98.5131	0.0148693
GCA_000156275.2	GCA_004345675.1	98.3798	0.016202
GCA_001507995.1	GCA_000007085.1	98.6235	0.013765
GCA_001507995.1	GCA_000473865.1	98.0692	0.0193079
GCA_001507995.1	1523vc	97.5118	0.0248816
GCA_001507995.1	GCA_003510725.1	99.9837	0.000163204
GCA_001507995.1	GCA_004345675.1	98.9536	0.0104643
GCA_000007085.1	GCA_000473865.1	98.2081	0.017919
GCA_000007085.1	1523vc	97.8046	0.0219541
GCA_000007085.1	GCA_003510725.1	98.5723	0.0142769
GCA_000007085.1	GCA_004345675.1	98.4713	0.0152866
GCA_000473865.1	1523vc	98.3909	0.0160915
GCA_000473865.1	GCA_003510725.1	98.1547	0.018453
GCA_000473865.1	GCA_004345675.1	97.8662	0.0213384
1523vc	GCA_003510725.1	97.4946	0.0250536
1523vc	GCA_004345675.1	97.3028	0.0269719
GCA_003510725.1	GCA_004345675.1	98.8964	0.0110358
